# Supplementary material for: Bis(acetophenone oxime) O,O′-methyl­ene ether
Source: Acta Crystallogr Sect E Struct Rep Online. 2008 Nov 26;64(Pt 12):o2452. doi: 10.1107/S160053680803897X (PMC2959855; doi:10.1107/S160053680803897X)
Supplement: Supplementary file 1 [file e-64-o2452-sup1.cif]

##############################################################################
###                                                                        ###
###        Electronic paper (Acta Crystallographica Section E)             ###
###                                                                        ###
##############################################################################
#                                                                            #
# This CIF contains the data in a paper accepted for publication in Acta     #
# Crystallographica Section E. It conforms to the requirements of Notes      #
# for Authors for Section E, and has been peer reviewed under the auspices   #
# of the IUCr Commission on Journals.                                        #
#                                                                            #
# Full details of the Crystallographic Information File format               #
# are given in the paper "The Crystallographic Information File (CIF):       #
# a New Standard Archive File for Crystallography" by S. R. Hall, F. H.      #
# Allen and I. D. Brown [Acta Cryst. (1991), A47, 655-685].                  #
#                                                                            #
# The current version of the core CIF dictionary is obtainable from          #
# ftp://ftp.iucr.org/pub/cif_core.dic. The current version number is 2.4.    #
#                                                                            #
# Software is freely available for graphical display of the structure(s) in  #
# this CIF.  For information consult the CIF home page http://www.iucr.org/  #
# cif/home.html                                                              #
#                                                                            #
# This file may be used for bona fide research purposes within the           #
# scientific community so long as proper attribution is given to the journal # 
# article from which it was obtained.                                        #
#                                                                            #
##############################################################################
                                             
data_I
_audit_creation_method     SHELXL-97
_chemical_name_systematic
;
Bis(acetophenone oxime) <i>O</i>,<i>O</i>'-methylene ether
;
_chemical_name_common     ?
_chemical_formula_moiety     'C17 H18 N2 O2'
_chemical_formula_sum     'C17 H18 N2 O2'
_chemical_formula_iupac     'C17 H18 N2 O2'
_chemical_formula_weight     282.33
_chemical_melting_point     ?
_symmetry_cell_setting     monoclinic
_symmetry_space_group_name_H-M     'P 21/n'
_symmetry_space_group_name_Hall     '-P 2yn'
loop_
    _symmetry_equiv_pos_as_xyz
    'x, y, z'
    '-x+1/2, y+1/2, -z+1/2'
    '-x, -y, -z'
    'x-1/2, -y-1/2, z-1/2'
_cell_length_a     9.875(2)
_cell_length_b     8.8409(18)
_cell_length_c     17.290(4)
_cell_angle_alpha     90.00
_cell_angle_beta     101.13(3)
_cell_angle_gamma     90.00
_cell_volume     1481.1(6)
_cell_formula_units_Z     4
_cell_measurement_reflns_used     2756
_cell_measurement_theta_min     2.401
_cell_measurement_theta_max     27.456
_cell_measurement_temperature     113(2)
_exptl_crystal_description     prism
_exptl_crystal_colour     colorless
_exptl_crystal_size_max     0.14
_exptl_crystal_size_mid     0.04
_exptl_crystal_size_min     0.04
_exptl_crystal_density_diffrn     1.266
_exptl_crystal_density_meas     ?
_exptl_crystal_density_method     'not measured'
_exptl_crystal_F_000     600
_exptl_absorpt_coefficient_mu     0.084
_exptl_absorpt_correction_type     multi-scan
_exptl_absorpt_process_details     '(CrystalClear; Rigaku/MSC, 2005)'
_exptl_absorpt_correction_T_min     0.9883
_exptl_absorpt_correction_T_max     0.9966
_exptl_special_details
;
;
_diffrn_ambient_temperature     113(2)
_diffrn_radiation_type     MoK\a
_diffrn_radiation_wavelength     0.71073
_diffrn_radiation_source     'rotating anode'
_diffrn_radiation_monochromator     confocal
_diffrn_measurement_device_type     'Rigaku Saturn'
_diffrn_measurement_method     \w
_diffrn_detector_area_resol_mean     ?
_diffrn_reflns_number     9665
_diffrn_reflns_av_R_equivalents     0.1045
_diffrn_reflns_av_sigmaI/netI     0.1278
_diffrn_reflns_theta_min     2.21
_diffrn_reflns_theta_max     25.02
_diffrn_reflns_theta_full     25.02
_diffrn_measured_fraction_theta_max     1.000
_diffrn_measured_fraction_theta_full     1.000
_diffrn_reflns_limit_h_min     -11
_diffrn_reflns_limit_h_max     11
_diffrn_reflns_limit_k_min     -9
_diffrn_reflns_limit_k_max     10
_diffrn_reflns_limit_l_min     -20
_diffrn_reflns_limit_l_max     16
_diffrn_standards_number     0
_diffrn_standards_interval_count     0
_diffrn_standards_interval_time     0
_diffrn_standards_decay_%     0
_refine_special_details
;
Refinement of <i>F</i>^2^ against ALL reflections. The weighted <i>R</i>-factor
<i>wR</i> and goodness of fit <i>S</i> are based on <i>F</i>^2^, conventional
<i>R</i>-factors <i>R</i> are based on <i>F</i>, with <i>F</i> set to zero for
negative <i>F</i>^2^. The threshold expression of <i>F</i>^2^ >
\s(<i>F</i>^2^) is used only for calculating <i>R</i>-factors(gt) <i>etc</i>.
and is not relevant to the choice of reflections for refinement.
<i>R</i>-factors based on <i>F</i>^2^ are statistically about twice as large
as those based on <i>F</i>, and <i>R</i>- factors based on ALL data will be
even larger.
;
_reflns_number_total     2612
_reflns_number_gt     1724
_reflns_threshold_expression     I>2\s(I)
_refine_ls_structure_factor_coef     Fsqd
_refine_ls_matrix_type     full
_refine_ls_R_factor_all     0.0737
_refine_ls_R_factor_gt     0.0452
_refine_ls_wR_factor_gt     0.0852
_refine_ls_wR_factor_ref     0.0974
_refine_ls_goodness_of_fit_ref     0.959
_refine_ls_restrained_S_all     0.959
_refine_ls_number_reflns     2612
_refine_ls_number_parameters     193
_refine_ls_number_restraints     0
_refine_ls_hydrogen_treatment     constr
_refine_ls_weighting_scheme     calc
_refine_ls_weighting_details
                 'calc w=1/[\s^2^(Fo^2^)+(0.0345P)^2^] where P=(Fo^2^+2Fc^2^)/3'
_atom_sites_solution_hydrogens     geom
_atom_sites_solution_primary     direct
_atom_sites_solution_secondary     difmap
_refine_ls_shift/su_max     0.001
_refine_ls_shift/su_mean     0.000
_refine_diff_density_max     0.230
_refine_diff_density_min     -0.188
_refine_ls_extinction_method     'SHELXL97 (Sheldrick, 2008)'
_refine_ls_extinction_coef     0.016(2)
_refine_ls_extinction_expression
                                  'Fc^*^=kFc[1+0.001xFc^2^\l^3^/sin(2\q)]^-1/4^'
loop_
    _atom_type_symbol
    _atom_type_description
    _atom_type_scat_dispersion_real
    _atom_type_scat_dispersion_imag
    _atom_type_scat_source
    'C' 'C' 0.0033 0.0016
                         'International Tables Vol C Tables 4.2.6.8 and 6.1.1.4'
    'H' 'H' 0.0000 0.0000
                         'International Tables Vol C Tables 4.2.6.8 and 6.1.1.4'
    'N' 'N' 0.0061 0.0033
                         'International Tables Vol C Tables 4.2.6.8 and 6.1.1.4'
    'O' 'O' 0.0106 0.0060
                         'International Tables Vol C Tables 4.2.6.8 and 6.1.1.4'
_computing_data_collection     'CrystalClear (Rigaku/MSC, 2005)'
_computing_cell_refinement     'Crystalclear (Rigaku/MSC, 2005)'
_computing_data_reduction     'Crystalclear (Rigaku/MSC, 2005)'
_computing_structure_solution     'SHELXS97 (Sheldrick, 2008)'
_computing_structure_refinement     'SHELXL97 (Sheldrick, 2008)'
_computing_molecular_graphics     'SHELXTL (Sheldrick, 2008)'
_computing_publication_material     'SHELXTL (Sheldrick, 2008)'
loop_
    _atom_site_type_symbol
    _atom_site_label
    _atom_site_fract_x
    _atom_site_fract_y
    _atom_site_fract_z
    _atom_site_U_iso_or_equiv
    _atom_site_adp_type
    _atom_site_calc_flag
    _atom_site_refinement_flags
    _atom_site_occupancy
    _atom_site_disorder_assembly
    _atom_site_disorder_group
    O O1 0.36208(10) 0.65077(13) 0.02442(6) 0.0284(3) Uani d . 1 . .
    O O2 0.14145(11) 0.61984(13) 0.05282(6) 0.0284(4) Uani d . 1 . .
    N N1 0.39081(13) 0.79925(17) 0.05526(7) 0.0270(4) Uani d . 1 . .
    N N2 0.15155(13) 0.46386(16) 0.07470(8) 0.0257(4) Uani d . 1 . .
    C C1 0.55638(16) 0.9740(2) 0.11238(8) 0.0247(4) Uani d . 1 . .
    C C2 0.45724(17) 1.0888(2) 0.10304(9) 0.0274(5) Uani d . 1 . .
    H H2 0.3675 1.0676 0.0774 0.033 Uiso calc R 1 . .
    C C3 0.48996(17) 1.2324(2) 0.13110(9) 0.0315(5) Uani d . 1 . .
    H H3 0.4223 1.3070 0.1246 0.038 Uiso calc R 1 . .
    C C4 0.62333(18) 1.2665(2) 0.16904(9) 0.0357(5) Uani d . 1 . .
    H H4 0.6457 1.3636 0.1879 0.043 Uiso calc R 1 . .
    C C5 0.72255(18) 1.1545(2) 0.17853(10) 0.0360(5) Uani d . 1 . .
    H H5 0.8121 1.1765 0.2041 0.043 Uiso calc R 1 . .
    C C6 0.69013(17) 1.0102(2) 0.15045(9) 0.0328(5) Uani d . 1 . .
    H H6 0.7583 0.9362 0.1570 0.039 Uiso calc R 1 . .
    C C7 0.52021(16) 0.8199(2) 0.08160(9) 0.0251(4) Uani d . 1 . .
    C C8 0.62975(17) 0.7028(2) 0.08213(10) 0.0362(5) Uani d . 1 . .
    H H8A 0.5891 0.6128 0.0565 0.054 Uiso calc R 1 . .
    H H8B 0.6721 0.6797 0.1356 0.054 Uiso calc R 1 . .
    H H8C 0.6983 0.7408 0.0546 0.054 Uiso calc R 1 . .
    C C9 0.21947(16) 0.6427(2) -0.00642(9) 0.0283(5) Uani d . 1 . .
    H H9A 0.2020 0.5603 -0.0441 0.034 Uiso calc R 1 . .
    H H9B 0.1899 0.7358 -0.0343 0.034 Uiso calc R 1 . .
    C C10 0.09103(15) 0.4381(2) 0.13271(9) 0.0231(4) Uani d . 1 . .
    C C11 0.02188(17) 0.5564(2) 0.17390(10) 0.0329(5) Uani d . 1 . .
    H H11A 0.0883 0.6006 0.2157 0.049 Uiso calc R 1 . .
    H H11B -0.0509 0.5107 0.1954 0.049 Uiso calc R 1 . .
    H H11C -0.0159 0.6337 0.1369 0.049 Uiso calc R 1 . .
    C C12 0.09387(15) 0.2791(2) 0.15882(9) 0.0241(4) Uani d . 1 . .
    C C13 0.09137(16) 0.1598(2) 0.10568(9) 0.0278(5) Uani d . 1 . .
    H H13 0.0876 0.1804 0.0526 0.033 Uiso calc R 1 . .
    C C14 0.09444(16) 0.0116(2) 0.13108(10) 0.0324(5) Uani d . 1 . .
    H H14 0.0931 -0.0670 0.0952 0.039 Uiso calc R 1 . .
    C C15 0.09958(16) -0.0200(2) 0.20996(10) 0.0327(5) Uani d . 1 . .
    H H15 0.1010 -0.1199 0.2269 0.039 Uiso calc R 1 . .
    C C16 0.10255(16) 0.0964(2) 0.26369(10) 0.0303(5) Uani d . 1 . .
    H H16 0.1065 0.0751 0.3167 0.036 Uiso calc R 1 . .
    C C17 0.09954(15) 0.2444(2) 0.23818(9) 0.0265(5) Uani d . 1 . .
    H H17 0.1013 0.3224 0.2744 0.032 Uiso calc R 1 . .
loop_
    _atom_site_aniso_label
    _atom_site_aniso_U_11
    _atom_site_aniso_U_22
    _atom_site_aniso_U_33
    _atom_site_aniso_U_12
    _atom_site_aniso_U_13
    _atom_site_aniso_U_23
    O1 0.0275(7) 0.0271(9) 0.0310(7) 0.0022(6) 0.0069(5) -0.0017(5)
    O2 0.0292(7) 0.0262(9) 0.0310(7) 0.0010(6) 0.0085(5) 0.0017(5)
    N1 0.0287(8) 0.0268(10) 0.0262(8) 0.0008(7) 0.0071(6) 0.0000(6)
    N2 0.0248(8) 0.0211(10) 0.0305(8) -0.0004(7) 0.0031(6) 0.0003(7)
    C1 0.0231(9) 0.0314(13) 0.0209(9) 0.0014(9) 0.0073(7) 0.0047(8)
    C2 0.0244(9) 0.0333(13) 0.0246(9) -0.0004(9) 0.0050(7) -0.0009(8)
    C3 0.0325(10) 0.0335(14) 0.0296(10) 0.0025(9) 0.0085(8) 0.0005(8)
    C4 0.0412(12) 0.0374(14) 0.0286(10) -0.0098(10) 0.0073(8) 0.0012(9)
    C5 0.0265(10) 0.0471(16) 0.0328(11) -0.0084(10) 0.0018(8) 0.0047(9)
    C6 0.0252(10) 0.0420(15) 0.0317(10) 0.0013(9) 0.0070(7) 0.0069(9)
    C7 0.0250(9) 0.0308(12) 0.0205(9) 0.0053(8) 0.0068(7) 0.0052(8)
    C8 0.0293(10) 0.0370(14) 0.0416(11) 0.0072(9) 0.0051(8) 0.0005(9)
    C9 0.0278(10) 0.0332(13) 0.0236(10) -0.0026(8) 0.0044(8) 0.0017(8)
    C10 0.0173(9) 0.0276(12) 0.0237(9) -0.0008(8) 0.0024(7) -0.0040(8)
    C11 0.0334(10) 0.0299(13) 0.0369(10) 0.0031(9) 0.0100(8) -0.0027(8)
    C12 0.0167(9) 0.0258(12) 0.0294(10) -0.0002(8) 0.0038(7) -0.0014(8)
    C13 0.0255(10) 0.0300(14) 0.0288(10) -0.0012(9) 0.0075(7) -0.0028(8)
    C14 0.0301(10) 0.0265(13) 0.0411(11) 0.0014(9) 0.0082(8) -0.0058(9)
    C15 0.0252(10) 0.0278(13) 0.0440(11) 0.0011(9) 0.0037(8) 0.0050(9)
    C16 0.0254(10) 0.0332(14) 0.0310(10) -0.0004(9) 0.0023(8) 0.0044(9)
    C17 0.0203(9) 0.0278(13) 0.0309(10) -0.0008(8) 0.0041(7) -0.0059(8)
_geom_special_details
;
All e.s.d.'s (except the e.s.d. in the dihedral angle between two l.s. planes)
are estimated using the full covariance matrix. The cell e.s.d.'s are taken
into account individually in the estimation of e.s.d.'s in distances, angles
and torsion angles; correlations between e.s.d.'s in cell parameters are only
used when they are defined by crystal symmetry. An approximate (isotropic)
treatment of cell e.s.d.'s is used for estimating e.s.d.'s involving l.s.
planes.
;
loop_
    _geom_bond_atom_site_label_1
    _geom_bond_atom_site_label_2
    _geom_bond_site_symmetry_2
    _geom_bond_distance
    _geom_bond_publ_flag
    O1 C9 . 1.4081(17) ?
    O1 N1 . 1.4246(17) ?
    O2 C9 . 1.4100(19) ?
    O2 N2 . 1.4283(17) ?
    N1 C7 . 1.2842(19) ?
    N2 C10 . 1.283(2) ?
    C1 C6 . 1.394(2) ?
    C1 C2 . 1.397(2) ?
    C1 C7 . 1.481(2) ?
    C2 C3 . 1.375(2) ?
    C2 H2 . 0.9300 ?
    C3 C4 . 1.386(2) ?
    C3 H3 . 0.9300 ?
    C4 C5 . 1.380(2) ?
    C4 H4 . 0.9300 ?
    C5 C6 . 1.381(2) ?
    C5 H5 . 0.9300 ?
    C6 H6 . 0.9300 ?
    C7 C8 . 1.496(2) ?
    C8 H8A . 0.9600 ?
    C8 H8B . 0.9600 ?
    C8 H8C . 0.9600 ?
    C9 H9A . 0.9700 ?
    C9 H9B . 0.9700 ?
    C10 C12 . 1.476(2) ?
    C10 C11 . 1.502(2) ?
    C11 H11A . 0.9600 ?
    C11 H11B . 0.9600 ?
    C11 H11C . 0.9600 ?
    C12 C13 . 1.396(2) ?
    C12 C17 . 1.397(2) ?
    C13 C14 . 1.381(2) ?
    C13 H13 . 0.9300 ?
    C14 C15 . 1.383(2) ?
    C14 H14 . 0.9300 ?
    C15 C16 . 1.383(2) ?
    C15 H15 . 0.9300 ?
    C16 C17 . 1.379(2) ?
    C16 H16 . 0.9300 ?
    C17 H17 . 0.9300 ?
loop_
    _geom_angle_atom_site_label_1
    _geom_angle_atom_site_label_2
    _geom_angle_atom_site_label_3
    _geom_angle_site_symmetry_1
    _geom_angle_site_symmetry_3
    _geom_angle
    _geom_angle_publ_flag
    C9 O1 N1 . . 107.51(12) ?
    C9 O2 N2 . . 108.10(12) ?
    C7 N1 O1 . . 112.12(13) ?
    C10 N2 O2 . . 111.03(14) ?
    C6 C1 C2 . . 117.83(17) ?
    C6 C1 C7 . . 121.41(15) ?
    C2 C1 C7 . . 120.75(14) ?
    C3 C2 C1 . . 121.18(15) ?
    C3 C2 H2 . . 119.4 ?
    C1 C2 H2 . . 119.4 ?
    C2 C3 C4 . . 120.31(17) ?
    C2 C3 H3 . . 119.8 ?
    C4 C3 H3 . . 119.8 ?
    C5 C4 C3 . . 119.23(18) ?
    C5 C4 H4 . . 120.4 ?
    C3 C4 H4 . . 120.4 ?
    C4 C5 C6 . . 120.65(16) ?
    C4 C5 H5 . . 119.7 ?
    C6 C5 H5 . . 119.7 ?
    C5 C6 C1 . . 120.80(17) ?
    C5 C6 H6 . . 119.6 ?
    C1 C6 H6 . . 119.6 ?
    N1 C7 C1 . . 114.38(15) ?
    N1 C7 C8 . . 124.93(16) ?
    C1 C7 C8 . . 120.69(14) ?
    C7 C8 H8A . . 109.5 ?
    C7 C8 H8B . . 109.5 ?
    H8A C8 H8B . . 109.5 ?
    C7 C8 H8C . . 109.5 ?
    H8A C8 H8C . . 109.5 ?
    H8B C8 H8C . . 109.5 ?
    O1 C9 O2 . . 112.27(12) ?
    O1 C9 H9A . . 109.1 ?
    O2 C9 H9A . . 109.1 ?
    O1 C9 H9B . . 109.1 ?
    O2 C9 H9B . . 109.1 ?
    H9A C9 H9B . . 107.9 ?
    N2 C10 C12 . . 115.07(16) ?
    N2 C10 C11 . . 124.78(17) ?
    C12 C10 C11 . . 120.15(16) ?
    C10 C11 H11A . . 109.5 ?
    C10 C11 H11B . . 109.5 ?
    H11A C11 H11B . . 109.5 ?
    C10 C11 H11C . . 109.5 ?
    H11A C11 H11C . . 109.5 ?
    H11B C11 H11C . . 109.5 ?
    C13 C12 C17 . . 118.25(17) ?
    C13 C12 C10 . . 121.45(16) ?
    C17 C12 C10 . . 120.30(15) ?
    C14 C13 C12 . . 120.74(16) ?
    C14 C13 H13 . . 119.6 ?
    C12 C13 H13 . . 119.6 ?
    C13 C14 C15 . . 119.97(17) ?
    C13 C14 H14 . . 120.0 ?
    C15 C14 H14 . . 120.0 ?
    C16 C15 C14 . . 120.26(18) ?
    C16 C15 H15 . . 119.9 ?
    C14 C15 H15 . . 119.9 ?
    C17 C16 C15 . . 119.67(17) ?
    C17 C16 H16 . . 120.2 ?
    C15 C16 H16 . . 120.2 ?
    C16 C17 C12 . . 121.11(16) ?
    C16 C17 H17 . . 119.4 ?
    C12 C17 H17 . . 119.4 ?
loop_
    _geom_torsion_atom_site_label_1
    _geom_torsion_atom_site_label_2
    _geom_torsion_atom_site_label_3
    _geom_torsion_atom_site_label_4
    _geom_torsion_site_symmetry_1
    _geom_torsion_site_symmetry_2
    _geom_torsion_site_symmetry_3
    _geom_torsion_site_symmetry_4
    _geom_torsion
    _geom_torsion_publ_flag
    C9 O1 N1 C7 . . . . -176.97(13) ?
    C9 O2 N2 C10 . . . . 175.14(11) ?
    C6 C1 C2 C3 . . . . -0.6(2) ?
    C7 C1 C2 C3 . . . . -179.71(15) ?
    C1 C2 C3 C4 . . . . 0.4(3) ?
    C2 C3 C4 C5 . . . . -0.2(3) ?
    C3 C4 C5 C6 . . . . 0.2(3) ?
    C4 C5 C6 C1 . . . . -0.4(3) ?
    C2 C1 C6 C5 . . . . 0.6(2) ?
    C7 C1 C6 C5 . . . . 179.70(16) ?
    O1 N1 C7 C1 . . . . 178.38(12) ?
    O1 N1 C7 C8 . . . . -1.2(2) ?
    C6 C1 C7 N1 . . . . 173.26(15) ?
    C2 C1 C7 N1 . . . . -7.7(2) ?
    C6 C1 C7 C8 . . . . -7.1(2) ?
    C2 C1 C7 C8 . . . . 171.95(15) ?
    N1 O1 C9 O2 . . . . -79.77(15) ?
    N2 O2 C9 O1 . . . . -78.02(14) ?
    O2 N2 C10 C12 . . . . 179.02(10) ?
    O2 N2 C10 C11 . . . . -1.56(19) ?
    N2 C10 C12 C13 . . . . -32.7(2) ?
    C11 C10 C12 C13 . . . . 147.83(15) ?
    N2 C10 C12 C17 . . . . 147.12(15) ?
    C11 C10 C12 C17 . . . . -32.3(2) ?
    C17 C12 C13 C14 . . . . 0.0(2) ?
    C10 C12 C13 C14 . . . . 179.83(14) ?
    C12 C13 C14 C15 . . . . 0.2(2) ?
    C13 C14 C15 C16 . . . . -0.4(2) ?
    C14 C15 C16 C17 . . . . 0.4(2) ?
    C15 C16 C17 C12 . . . . -0.2(2) ?
    C13 C12 C17 C16 . . . . 0.0(2) ?
    C10 C12 C17 C16 . . . . -179.87(14) ?
data_global
_journal_date_recd_electronic     2008-11-18
_journal_date_accepted     2008-11-20
_journal_name_full     'Acta Crystallographica, Section E'
_journal_year     2008
_journal_volume     64
_journal_issue     12
_journal_page_first     o2452
_journal_page_last     o2452
_journal_paper_category     QO
_journal_coeditor_code     HK2580
_publ_contact_author_name     'Zang Hong-Jun'
_publ_contact_author_address
;
School of Materials and Chemical Engineering and
Key Lab of Hollow Fiber Membrane Materials &
Membrane Process,
Tianjin Polytechnic University, Tianjin 300160,
People's Republic of China
;
_publ_contact_author_email     chemhong@126.com
_publ_contact_author_fax     '8622 2452 8054'
_publ_contact_author_phone     '8622 2452 8359'
_publ_section_title
;
Bis(acetophenone oxime) <i>O</i>,<i>O</i>'-methylene ether
;
loop_
    _publ_author_name
    _publ_author_address
    'Zhang, Yong'
;
School of Materials and Chemical Engineering and
Key Laboratory of Hollow Fiber Membrane Materials & Membrane Process,
Tianjin Polytechnic University, Tianjin 300160,
People's Republic of China
;
    'Zang, Hong-Jun'
;
School of Materials and Chemical Engineering and
Key Laboratory of Hollow Fiber Membrane Materials & Membrane Process,
Tianjin Polytechnic University, Tianjin 300160,
People's Republic of China
;
    'Cheng, Bo-Wen'
;
School of Materials and Chemical Engineering and
Key Laboratory of Hollow Fiber Membrane Materials & Membrane Process,
Tianjin Polytechnic University, Tianjin 300160,
People's Republic of China
;
    'Song, Jun'
;
School of Materials and Chemical Engineering and
Key Laboratory of Hollow Fiber Membrane Materials & Membrane Process,
Tianjin Polytechnic University, Tianjin 300160,
People's Republic of China
;
