# Supplementary material for: Bis(acetophenone oxime) O,O′-methyl­ene ether
Source: Acta Crystallogr Sect E Struct Rep Online. 2008 Nov 26;64(Pt 12):o2452. doi: 10.1107/S160053680803897X (PMC2959855; doi:10.1107/S160053680803897X)
Supplement: Supplementary file 2 [file e-64-o2452-Isup2.hkl]

# 
# h,k,l, Fc-squared, Fo-squared, sigma(Fo-squared) and status flag 
# 
data_I
_shelx_title ' R81028F1 in P2(1)/n' 
_shelx_refln_list_code          4 
_shelx_F_calc_maximum      148.56 
_exptl_crystal_F_000       600.00 
_reflns_d_resolution_high  0.8403 
 
loop_ 
 _symmetry_equiv_pos_as_xyz 
 'x, y, z' 
 '-x+1/2, y+1/2, -z+1/2' 
 '-x, -y, -z' 
 'x-1/2, -y-1/2, z-1/2' 
 
_cell_length_a     9.8753 
_cell_length_b     8.8409 
_cell_length_c    17.2898 
_cell_angle_alpha  90.000 
_cell_angle_beta  101.127 
_cell_angle_gamma  90.000 
 
_shelx_F_squared_multiplier     1.000 
 
loop_ 
 _refln_index_h 
 _refln_index_k 
 _refln_index_l 
 _refln_F_squared_calc 
 _refln_F_squared_meas 
 _refln_F_squared_sigma 
 _refln_observed_status 
   2   0   0     5365.04     5594.68    482.49 o 
   4   0   0    10901.54    10312.77    936.15 o 
   6   0   0      622.23      646.49     19.23 o 
   8   0   0      754.88      769.94     77.96 o 
  10   0   0      423.80      427.88     75.18 o 
   1   1   0     3207.58     3232.99     60.07 o 
   2   1   0     5115.65     5259.28    131.64 o 
   3   1   0       92.36       93.88      4.98 o 
   4   1   0      538.13      507.42      9.54 o 
   5   1   0     2956.92     3177.37     82.25 o 
   6   1   0     1690.75     1740.38     64.75 o 
   7   1   0        0.00       -0.37      1.66 o 
   8   1   0     1241.17     1265.30     62.01 o 
   9   1   0      174.27      190.88     17.29 o 
  10   1   0       59.26       50.03     14.28 o 
  11   1   0      132.89      139.84     12.89 o 
   0   2   0      109.62       95.01      9.96 o 
   1   2   0     1365.83     1169.73     34.81 o 
   2   2   0        0.08       -0.41      0.94 o 
   3   2   0     1077.34     1122.48     17.25 o 
   4   2   0       98.13      100.03      5.97 o 
   5   2   0        0.01       -0.10      1.45 o 
   6   2   0        0.00        0.98      3.44 o 
   7   2   0      116.61      115.65      8.16 o 
   8   2   0      628.78      610.73     33.14 o 
   9   2   0      282.62      275.29     38.91 o 
  10   2   0       92.52       98.09     16.89 o 
  11   2   0       15.94       14.56     11.16 o 
   1   3   0      105.81      108.60      5.06 o 
   2   3   0      761.67      736.25     11.12 o 
   3   3   0      583.28      638.05     14.25 o 
   4   3   0      564.23      631.56     19.52 o 
   5   3   0       34.88       63.66     15.92 o 
   6   3   0        2.44        3.70      2.83 o 
   7   3   0      122.26      131.17     13.03 o 
   8   3   0        2.56       -1.47      2.80 o 
   9   3   0      384.20      367.68     43.45 o 
  10   3   0       28.06       17.79      7.54 o 
  11   3   0        5.93        8.85      8.90 o 
   0   4   0      402.14      459.84     18.73 o 
   1   4   0       18.65       15.05      4.10 o 
   2   4   0      678.79      702.33     17.30 o 
   3   4   0       41.38       42.66      5.27 o 
   4   4   0      109.58      122.01      7.91 o 
   5   4   0      165.79      169.54     10.26 o 
   6   4   0       36.88       39.52      4.69 o 
   7   4   0        3.00        4.44      2.34 o 
   8   4   0       19.58        4.62      8.26 o 
   9   4   0        5.24        8.06      6.37 o 
  10   4   0      221.90      228.02     15.65 o 
   1   5   0        0.05       -2.08      5.60 o 
   2   5   0      200.91      248.66     18.05 o 
   3   5   0       76.27       80.89      8.33 o 
   4   5   0       58.30       62.54     15.43 o 
   5   5   0      166.30      161.41     12.40 o 
   6   5   0      181.46      180.35     22.83 o 
   7   5   0       10.11       -2.03      7.13 o 
   8   5   0       76.07       78.55     24.33 o 
   9   5   0        0.82        5.79      9.36 o 
  10   5   0       12.61        8.60     11.11 o 
   0   6   0      179.60      171.46     14.34 o 
   1   6   0     1468.31     1602.77     55.44 o 
   2   6   0      281.94      271.69     14.17 o 
   3   6   0      479.87      496.61     30.64 o 
   4   6   0        1.77        7.32      5.29 o 
   5   6   0      753.50      730.96     59.50 o 
   6   6   0        0.00        4.49     14.05 o 
   7   6   0      279.44      200.89     46.75 o 
   8   6   0       16.05        6.07      4.41 o 
   9   6   0        3.64        5.01      4.49 o 
   1   7   0      549.86      527.37     44.96 o 
   2   7   0       56.03       64.12     12.85 o 
   3   7   0      135.31      148.08     19.95 o 
   4   7   0      205.45      178.65     24.45 o 
   5   7   0      321.62      409.99     60.48 o 
   6   7   0        7.95        4.90      6.67 o 
   7   7   0        5.47        0.57     15.79 o 
   8   7   0       24.37       24.42     16.16 o 
   0   8   0       70.79       59.92     16.32 o 
   1   8   0        0.13       13.16      9.03 o 
   2   8   0      104.52       87.75     23.83 o 
   3   8   0       50.85       28.01     12.10 o 
   4   8   0       68.43       54.44     20.97 o 
   5   8   0        7.49        2.04      4.78 o 
   6   8   0        2.51       -7.11      6.89 o 
   7   8   0       21.49       19.90     15.66 o 
   1   9   0        7.81       10.90      6.85 o 
   2   9   0       37.64       36.99     15.90 o 
   3   9   0       10.99       11.77      9.79 o 
   4   9   0       17.15        3.62     10.54 o 
   5   9   0        0.41      -12.30      8.20 o 
   0  10   0       27.72       37.70     26.55 o 
   1  10   0        0.02       -2.21     15.34 o 
   2  10   0       10.15        2.55     10.01 o 
   3  10   0        3.02        8.98     12.09 o 
 -11   0   1      315.55      315.88     28.98 o 
  -9   0   1      112.29      114.94     23.67 o 
  -7   0   1     2407.21     2362.88    197.53 o 
  -5   0   1      173.21      155.86     30.55 o 
  -3   0   1    10437.45    10041.75   1365.14 o 
  -1   0   1       55.99       47.13      4.89 o 
   1   0   1     5144.56     5913.88    213.09 o 
   3   0   1    22070.80    28434.17   5494.97 o 
   5   0   1      249.93      248.29     12.44 o 
   7   0   1      303.84      272.87     14.16 o 
   9   0   1      160.86      122.46     25.08 o 
  11   0   1       22.14       16.19      9.82 o 
 -11   1   1      161.37      167.17     13.30 o 
 -10   1   1       12.71        9.30      4.82 o 
  -9   1   1      139.55      141.47     21.94 o 
  -8   1   1     1372.36     1375.14     81.20 o 
  -7   1   1      391.32      367.79     14.76 o 
  -6   1   1      354.48      346.72     10.76 o 
  -5   1   1     4986.32     5249.38    319.38 o 
  -4   1   1     1454.23     1413.34     58.02 o 
  -3   1   1     2233.81     2107.13    705.03 o 
  -2   1   1     4523.19     4579.02    169.38 o 
  -1   1   1     4666.58     4658.36    234.48 o 
   0   1   1      248.16      240.84      4.07 o 
   1   1   1       14.69       13.18      1.17 o 
   2   1   1       56.97       62.30      4.10 o 
   3   1   1       15.32       12.21      2.03 o 
   4   1   1      475.54      483.04      7.67 o 
   5   1   1      158.28      147.27      5.37 o 
   6   1   1      513.08      469.90     11.04 o 
   7   1   1        0.75        1.83      1.52 o 
   8   1   1       19.00       22.10      4.89 o 
   9   1   1        0.03       -0.80      3.66 o 
  10   1   1      121.89      127.84      9.57 o 
  11   1   1      145.95      128.74     11.32 o 
 -11   2   1        4.70        3.66      2.46 o 
 -10   2   1       13.35       15.52      7.66 o 
  -9   2   1      569.26      559.86     40.00 o 
  -8   2   1      434.22      404.56     22.75 o 
  -7   2   1      422.34      432.04     22.51 o 
  -6   2   1       17.70       15.85      6.62 o 
  -5   2   1      525.82      511.08     14.94 o 
  -4   2   1      503.07      516.20     14.51 o 
  -3   2   1       44.22       46.17      4.37 o 
  -2   2   1      110.78      100.59      3.31 o 
  -1   2   1     5921.06     5864.56   1305.10 o 
   0   2   1     2286.32     2134.26     40.40 o 
   1   2   1     1635.84     1461.97     27.60 o 
   2   2   1       79.72       75.57      2.25 o 
   3   2   1     1081.05      996.79     19.58 o 
   4   2   1      197.57      212.05      4.79 o 
   5   2   1        4.72        2.83      1.96 o 
   6   2   1        0.32        0.57      2.02 o 
   7   2   1      931.36      867.42     38.35 o 
   8   2   1      143.72      132.58     12.12 o 
   9   2   1        8.48        5.09      2.71 o 
  10   2   1        8.92        4.07      3.52 o 
  11   2   1        7.77        7.31      7.49 o 
 -11   3   1       15.72       15.32      9.45 o 
 -10   3   1      125.74       99.26     13.93 o 
  -9   3   1       29.53       35.95      7.84 o 
  -8   3   1       24.83       23.51      8.58 o 
  -7   3   1        9.53       10.98      2.98 o 
  -6   3   1       72.01       78.51      7.56 o 
  -5   3   1      129.29      148.63      9.85 o 
  -4   3   1      286.72      316.18     10.97 o 
  -3   3   1      268.05      269.04      5.80 o 
  -2   3   1       10.31       13.91      2.06 o 
  -1   3   1       10.60       19.37      4.37 o 
   0   3   1      961.63      908.80     22.80 o 
   1   3   1      512.87      481.07      7.42 o 
   2   3   1     2946.97     3117.71     75.04 o 
   3   3   1      111.70      117.93      3.63 o 
   4   3   1      864.85      977.80     27.45 o 
   5   3   1       50.57       40.82      6.48 o 
   6   3   1       70.34       73.39      7.46 o 
   7   3   1       12.57       14.06      4.78 o 
   8   3   1       17.76       14.94      6.34 o 
   9   3   1       39.53       35.37      8.63 o 
  10   3   1        0.07        0.55      1.90 o 
 -10   4   1        0.10        2.51      7.53 o 
  -9   4   1       69.91       66.61     21.17 o 
  -8   4   1       69.20       64.05     19.12 o 
  -7   4   1      127.37      132.20     16.64 o 
  -6   4   1        1.40        1.72      9.03 o 
  -5   4   1        2.86        4.34      2.38 o 
  -4   4   1      174.59      188.74     12.22 o 
  -3   4   1       33.41       30.76      4.09 o 
  -2   4   1     2769.00     2949.80    148.89 o 
  -1   4   1       38.18       39.10      6.01 o 
   0   4   1        3.87        0.12      4.39 o 
   1   4   1       26.10       31.06     14.94 o 
   2   4   1      147.83      175.06      9.10 o 
   3   4   1        1.68        0.62      2.58 o 
   4   4   1        6.50        7.93      6.04 o 
   5   4   1      300.69      314.48     15.74 o 
   6   4   1       83.27       85.94      8.58 o 
   7   4   1      165.31      172.04     22.88 o 
   8   4   1      170.64      183.90     18.54 o 
   9   4   1        4.15        0.41      2.12 o 
  10   4   1       23.17       23.58      9.16 o 
 -10   5   1       23.46       13.96     10.44 o 
  -9   5   1       47.24       33.18     12.28 o 
  -8   5   1       19.61       24.67      7.16 o 
  -7   5   1       84.37      100.44      7.28 o 
  -6   5   1      150.76      160.65     15.59 o 
  -5   5   1        1.29        2.87      1.37 o 
  -4   5   1        1.08        1.99      6.60 o 
  -3   5   1      508.81      519.95     23.22 o 
  -2   5   1      123.43      140.01     14.35 o 
  -1   5   1     1453.63     1518.47     74.25 o 
   0   5   1      971.05     1092.49     53.99 o 
   1   5   1      979.51      970.84     72.40 o 
   2   5   1       10.99       10.06      2.57 o 
   3   5   1       91.31       99.55     32.46 o 
   4   5   1       59.20       52.08     11.12 o 
   5   5   1      555.33      558.92     31.93 o 
   6   5   1      284.00      289.54     22.76 o 
   7   5   1      181.32      196.93     20.90 o 
   8   5   1        0.29        2.16      5.89 o 
   9   5   1       39.32       24.97     10.48 o 
  10   5   1      118.47      135.33     12.48 o 
  -9   6   1        2.51       -0.47      2.26 o 
  -8   6   1        0.04        1.54     12.20 o 
  -7   6   1      145.47      140.62     24.58 o 
  -6   6   1      342.77      332.75     30.17 o 
  -5   6   1      172.03      216.12     38.34 o 
  -4   6   1      285.83      280.77     15.00 o 
  -3   6   1       11.48       14.67      6.41 o 
  -2   6   1       72.44       68.54      9.09 o 
  -1   6   1      228.15      256.58     16.84 o 
   0   6   1      578.78      594.12     26.51 o 
   1   6   1       57.69       44.72     10.19 o 
   2   6   1      105.57       92.40     18.15 o 
   3   6   1      124.85      117.17     11.50 o 
   4   6   1      352.10      388.53     34.03 o 
   5   6   1       96.76       67.84     18.65 o 
   6   6   1       72.18       82.98     25.51 o 
   7   6   1        0.96      -10.40      9.81 o 
   8   6   1        1.95        2.07      2.75 o 
   9   6   1        0.16       -3.67      8.91 o 
  -8   7   1      202.12      175.25     37.73 o 
  -7   7   1       56.50       97.75     28.81 o 
  -6   7   1       77.84       70.10     25.63 o 
  -5   7   1       89.47      101.85     28.93 o 
  -4   7   1       59.13       72.04     11.72 o 
  -3   7   1       69.28       60.94     11.65 o 
  -2   7   1      895.44      940.56     79.38 o 
  -1   7   1        9.50       23.07     12.77 o 
   0   7   1        4.83       14.84      7.92 o 
   1   7   1      321.28      310.63     28.63 o 
   2   7   1      416.44      389.44     33.43 o 
   3   7   1      129.51      104.56     24.68 o 
   4   7   1      183.60      191.44     32.29 o 
   5   7   1       11.40       10.13      8.40 o 
   6   7   1      149.16      123.96     33.68 o 
   7   7   1       57.64       37.52     15.14 o 
   8   7   1        2.07       12.11     22.71 o 
  -7   8   1       11.18        7.46     11.10 o 
  -6   8   1      222.83      219.95     48.58 o 
  -5   8   1       42.86       43.78     19.12 o 
  -4   8   1       21.53       16.05      9.37 o 
  -3   8   1        0.57        1.34      4.09 o 
  -2   8   1        0.34       -1.14     10.04 o 
  -1   8   1       34.71       28.00     13.40 o 
   0   8   1       12.70       18.59      7.93 o 
   1   8   1       28.20       22.28     10.13 o 
   2   8   1      254.68      235.04     25.28 o 
   3   8   1       70.21       74.47     21.44 o 
   4   8   1       28.80       18.92      8.75 o 
   5   8   1        3.47        4.93      6.94 o 
   6   8   1       59.83       29.91     15.11 o 
   7   8   1       68.63       45.07     20.29 o 
  -6   9   1        5.36        1.05     13.44 o 
  -5   9   1        1.19        1.72     10.06 o 
  -4   9   1       12.27       11.58      8.07 o 
  -3   9   1        0.57       11.44     20.66 o 
  -2   9   1        4.56       13.04     10.10 o 
  -1   9   1       13.91       15.42      7.32 o 
   0   9   1        7.48        6.45      5.69 o 
   1   9   1       61.84       99.88    133.33 o 
   2   9   1        0.13       -0.22      3.94 o 
   3   9   1       53.36       35.40     11.36 o 
   4   9   1        0.29        7.21      7.22 o 
   5   9   1        0.18        5.12      4.87 o 
  -3  10   1        0.18       13.53     17.37 o 
  -2  10   1        3.04        5.64      7.92 o 
  -1  10   1       38.18       38.29     18.33 o 
   0  10   1       26.71       42.59     19.34 o 
   1  10   1       44.63       45.17     21.28 o 
   2  10   1        1.30        8.11      7.42 o 
   3  10   1        1.23        5.58      7.59 o 
 -10   0   2      646.98      662.92    116.75 o 
  -8   0   2       53.81       55.08     14.24 o 
  -6   0   2      388.70      383.32     79.92 o 
  -4   0   2        6.66        3.53     21.66 o 
  -2   0   2    13393.84    14346.45   2088.41 o 
   0   0   2      406.73      391.18      7.50 o 
   4   0   2      623.98      658.69     29.36 o 
   6   0   2     1791.67     1776.08     95.87 o 
   8   0   2      497.66      508.96     33.50 o 
  10   0   2      341.20      347.44     31.54 o 
 -11   1   2       11.54        5.89      4.97 o 
 -10   1   2      266.94      228.03     31.19 o 
  -9   1   2       94.07       77.39     11.09 o 
  -8   1   2      364.09      389.41     32.99 o 
  -7   1   2      284.05      301.20     12.61 o 
  -6   1   2      148.43      142.76     11.18 o 
  -5   1   2      572.78      524.65     30.69 o 
  -4   1   2       47.00       26.65      9.62 o 
  -3   1   2     1596.94     1544.83     44.51 o 
  -2   1   2     2128.66     2106.70     66.89 o 
  -1   1   2     5374.96     5507.98    139.22 o 
   0   1   2     1159.88     1054.29     24.28 o 
   1   1   2       38.20       39.36      1.48 o 
   2   1   2      807.26      700.26      8.64 o 
   3   1   2      134.09      124.67      8.60 o 
   4   1   2       76.16       67.57      4.15 o 
   5   1   2       60.30       62.60      3.01 o 
   6   1   2      547.64      522.85      9.05 o 
   7   1   2      229.49      239.88      9.64 o 
   8   1   2       25.04       18.49      5.10 o 
   9   1   2        0.26        1.89      2.32 o 
  10   1   2       15.20       16.26      7.32 o 
  11   1   2       14.71       10.83     13.42 o 
 -11   2   2       30.30       34.38     11.42 o 
 -10   2   2      160.78      164.34     12.51 o 
  -9   2   2       72.91       56.56     14.45 o 
  -8   2   2        7.81        3.86      7.44 o 
  -7   2   2       15.25       20.59      8.53 o 
  -6   2   2       73.05       68.52      7.69 o 
  -5   2   2        6.22        2.58      3.74 o 
  -4   2   2       16.65       19.07      2.89 o 
  -3   2   2     1048.48      949.95     13.25 o 
  -2   2   2      388.88      350.71      7.40 o 
  -1   2   2     1628.24     1542.78     23.11 o 
   0   2   2      636.98      589.92     11.82 o 
   1   2   2     2369.94     2202.64     34.09 o 
   2   2   2     1238.55     1277.07     22.92 o 
   3   2   2       17.26       19.92      2.18 o 
   4   2   2       24.65       27.43      2.76 o 
   5   2   2       31.31       34.39      5.22 o 
   6   2   2       57.19       60.96      4.16 o 
   7   2   2      133.04      135.77      5.78 o 
   8   2   2       28.77       30.07      6.15 o 
   9   2   2       41.59       36.98      7.64 o 
  10   2   2        5.95        2.55      2.30 o 
  11   2   2        2.53        2.38      2.02 o 
 -11   3   2       14.24        9.67      7.82 o 
 -10   3   2        7.25        1.18     18.78 o 
  -9   3   2       32.98       31.70      9.49 o 
  -8   3   2      107.84      120.95      9.40 o 
  -7   3   2      121.50      125.46     12.39 o 
  -6   3   2        0.08        1.71      3.88 o 
  -5   3   2      435.99      489.55     11.30 o 
  -4   3   2       90.13       83.18      5.20 o 
  -3   3   2        0.00       -0.34      0.80 o 
  -2   3   2      604.31      602.91     22.68 o 
  -1   3   2      461.90      424.56      8.84 o 
   0   3   2      222.23      230.32      6.91 o 
   1   3   2      128.75      115.75      9.77 o 
   2   3   2      178.67      177.49      5.87 o 
   3   3   2      742.65      776.52     16.00 o 
   4   3   2        0.00        2.05      1.22 o 
   5   3   2      133.76      150.02      8.84 o 
   6   3   2       81.67       81.11      6.00 o 
   7   3   2       10.54        7.41      2.96 o 
   8   3   2       23.98       25.72      6.66 o 
   9   3   2        0.09        0.07      1.78 o 
  10   3   2       23.22       18.76     16.99 o 
 -10   4   2       59.75       76.21     24.97 o 
  -9   4   2       15.97       -0.15     21.41 o 
  -8   4   2       96.71       84.77     17.19 o 
  -7   4   2       71.46       70.58     10.04 o 
  -6   4   2        0.20        0.22      6.38 o 
  -5   4   2      272.12      302.73     12.49 o 
  -4   4   2      791.35      841.41     28.94 o 
  -3   4   2       13.55       15.68      2.52 o 
  -2   4   2     1094.99     1177.45    430.24 o 
  -1   4   2       31.69       38.47     30.27 o 
   0   4   2     2079.85     2071.84    932.29 o 
   1   4   2     1119.51     1270.87    531.18 o 
   2   4   2     1133.50     1262.73     38.87 o 
   3   4   2      116.08      109.38      7.89 o 
   4   4   2       84.94       73.45      5.50 o 
   5   4   2      123.40      122.16     10.62 o 
   6   4   2       10.97       16.52      5.16 o 
   7   4   2        4.84        4.40      3.84 o 
   8   4   2       11.35        8.77      4.49 o 
   9   4   2       12.38       12.06      6.23 o 
  10   4   2        2.19       -0.95      2.50 o 
 -10   5   2        9.30        9.23      9.00 o 
  -9   5   2        0.07       -2.80      6.61 o 
  -8   5   2       24.92       30.99      7.93 o 
  -7   5   2      524.31      559.81     39.66 o 
  -6   5   2       14.01       18.67      6.70 o 
  -5   5   2      194.60      188.10     10.85 o 
  -4   5   2       93.69       99.30     14.10 o 
  -3   5   2       48.61       38.02      8.99 o 
  -2   5   2      288.27      295.45     21.39 o 
  -1   5   2      117.69      109.87     10.79 o 
   0   5   2      676.23      689.57     36.88 o 
   1   5   2       61.25       59.32     38.83 o 
   2   5   2       31.72       52.61     25.82 o 
   3   5   2      609.94      680.95     43.95 o 
   4   5   2      743.39      785.27    475.44 o 
   5   5   2      228.83      205.63     21.85 o 
   6   5   2      589.96      607.51     40.29 o 
   7   5   2      472.49      510.50     39.96 o 
   8   5   2      106.69       80.82     25.38 o 
   9   5   2        3.59        4.42      2.45 o 
  -9   6   2      147.09      170.10     19.18 o 
  -8   6   2       79.85       81.41     25.93 o 
  -7   6   2       68.09       69.41     16.95 o 
  -6   6   2      132.35      112.23     24.85 o 
  -5   6   2       66.07       87.64     18.16 o 
  -4   6   2       65.98       61.05      8.01 o 
  -3   6   2      496.22      538.56     26.79 o 
  -2   6   2      347.16      355.84     20.06 o 
  -1   6   2      318.46      331.91     13.86 o 
   0   6   2      616.28      648.71     22.93 o 
   1   6   2      738.57      753.00     26.24 o 
   2   6   2        7.36        8.98      6.73 o 
   3   6   2      223.05      236.82     16.54 o 
   4   6   2      341.44      323.47     28.34 o 
   5   6   2      335.99      343.85     34.86 o 
   6   6   2      321.74      344.40     33.70 o 
   7   6   2       19.24       22.65     11.25 o 
   8   6   2       66.24       67.29     33.55 o 
   9   6   2      137.03      142.36     12.79 o 
  -8   7   2        0.09        7.52     19.22 o 
  -7   7   2       48.16       37.16     22.49 o 
  -6   7   2      198.63      174.79     45.75 o 
  -5   7   2        6.05       -4.69      7.38 o 
  -4   7   2      283.12      274.64     24.65 o 
  -3   7   2       19.65       23.43     11.90 o 
  -2   7   2     2237.00     2506.19   1071.19 o 
  -1   7   2       16.31       21.69      7.66 o 
   0   7   2       59.02       70.48     13.18 o 
   1   7   2       96.48       88.67     23.64 o 
   2   7   2       60.44       55.93     14.52 o 
   3   7   2      208.95      162.58     39.25 o 
   4   7   2       61.89       45.44     20.21 o 
   5   7   2      137.93      165.99     34.54 o 
   6   7   2      285.47      245.35     49.95 o 
   7   7   2      170.70      123.53     32.78 o 
   8   7   2       54.41       41.88     30.41 o 
  -7   8   2       18.90       27.29     21.27 o 
  -6   8   2        3.17       -1.45     10.59 o 
  -5   8   2       10.72        7.94      8.82 o 
  -4   8   2        7.79       14.85      8.26 o 
  -3   8   2       84.10       85.15     22.38 o 
  -2   8   2        0.89       -2.88      3.96 o 
  -1   8   2        1.22       -2.21      8.61 o 
   0   8   2       38.53       25.30     13.24 o 
   1   8   2      815.21      787.13     72.83 o 
   2   8   2      160.13      203.87     25.37 o 
   3   8   2      594.56      524.22    131.31 o 
   4   8   2      119.18      134.22     24.20 o 
   5   8   2       20.80       18.76     13.45 o 
   6   8   2      119.49      132.19     38.45 o 
   7   8   2      228.85      269.57     37.93 o 
  -6   9   2       63.62       49.50     25.24 o 
  -5   9   2      116.62       84.81     21.00 o 
  -4   9   2       35.70       24.26     15.15 o 
  -3   9   2      106.62       87.06     36.57 o 
  -2   9   2       37.13       35.58     17.61 o 
  -1   9   2       34.94       55.68     19.77 o 
   0   9   2       81.10       86.08     30.81 o 
   1   9   2      158.49      129.41     47.75 o 
   2   9   2        2.25       18.00     11.89 o 
   3   9   2        0.02       17.72     11.32 o 
   4   9   2        3.57        0.88      4.59 o 
   5   9   2       15.40       13.70     14.72 o 
  -3  10   2        8.69        8.77     12.12 o 
  -2  10   2        1.60       10.40     13.36 o 
  -1  10   2       16.13       13.18      9.23 o 
   0  10   2        0.53       -0.15      7.02 o 
   1  10   2        0.46        2.67      4.30 o 
   2  10   2       73.20       53.83     15.51 o 
   3  10   2        1.30       -1.13      7.74 o 
 -11   0   3      705.82      710.42    113.94 o 
  -9   0   3        2.00        4.32      4.75 o 
  -7   0   3       19.68       41.58     18.92 o 
  -5   0   3     1314.96     1329.41     79.52 o 
  -3   0   3       12.68       11.29      1.68 o 
  -1   0   3       42.88        4.01     16.01 o 
   1   0   3     3590.07     3635.82     83.47 o 
   3   0   3     1229.27     1187.56     16.95 o 
   5   0   3     5670.03     6567.96   1169.52 o 
   7   0   3        6.11        7.69      3.13 o 
   9   0   3      140.83      161.67     30.08 o 
  11   0   3       61.74       59.34      8.39 o 
 -11   1   3        1.19        3.23      2.13 o 
 -10   1   3        3.32        3.03      4.09 o 
  -9   1   3        7.43       10.45      7.54 o 
  -8   1   3        1.62       -0.54      3.50 o 
  -7   1   3       40.46       47.10      4.56 o 
  -6   1   3      649.48      636.66     17.92 o 
  -5   1   3      164.59      150.01     16.01 o 
  -4   1   3      337.84      330.36      6.59 o 
  -3   1   3      192.41      194.71      5.15 o 
  -2   1   3        2.09       10.21      4.28 o 
  -1   1   3     3419.00     3177.65     61.14 o 
   0   1   3     5145.26     5255.54    136.76 o 
   1   1   3       26.78       32.64      1.83 o 
   2   1   3     7185.52     7555.43    728.53 o 
   3   1   3     2196.28     2170.90     53.01 o 
   4   1   3       27.46       18.58      2.08 o 
   5   1   3       12.49       18.61      2.13 o 
   6   1   3      408.16      429.76      7.67 o 
   7   1   3       65.97       60.59      4.86 o 
   8   1   3       29.10       26.84      5.01 o 
   9   1   3       46.00       40.67      8.48 o 
  10   1   3       44.34       33.90      9.05 o 
  11   1   3        4.13        5.93      7.51 o 
 -11   2   3        4.41        1.55      5.00 o 
 -10   2   3       52.12       45.81     17.03 o 
  -9   2   3       13.20       14.93     10.42 o 
  -8   2   3      137.62      133.43     14.90 o 
  -7   2   3        9.75       13.27     10.30 o 
  -6   2   3       97.38      108.53     11.91 o 
  -5   2   3      285.25      302.71     12.71 o 
  -4   2   3      985.60     1060.46    300.02 o 
  -3   2   3      367.84      363.88      8.48 o 
  -2   2   3      425.27      381.83      6.85 o 
  -1   2   3       75.09       62.54      2.97 o 
   0   2   3      163.90      141.63      6.11 o 
   1   2   3     1008.36      905.21     12.94 o 
   2   2   3      253.71      242.81      5.77 o 
   3   2   3      518.75      489.32      9.04 o 
   4   2   3       44.66       42.55      3.53 o 
   5   2   3      120.25      116.13      6.02 o 
   6   2   3       23.60       24.24      3.85 o 
   7   2   3       47.42       42.67      4.01 o 
   8   2   3       34.77       24.47      4.84 o 
   9   2   3      306.74      273.86     30.30 o 
  10   2   3      115.30      112.54     14.96 o 
 -11   3   3        9.54        9.29     13.27 o 
 -10   3   3       47.66       46.54     13.46 o 
  -9   3   3       18.42       26.97      8.85 o 
  -8   3   3       52.74       31.65     13.49 o 
  -7   3   3       65.42       60.30      6.23 o 
  -6   3   3       82.86       97.43      8.98 o 
  -5   3   3       57.09       50.17      7.31 o 
  -4   3   3      321.14      328.51     14.32 o 
  -3   3   3       17.87       26.48      6.66 o 
  -2   3   3      180.38      186.07      8.31 o 
  -1   3   3       46.13       42.29      4.87 o 
   0   3   3       72.74       63.60      6.62 o 
   1   3   3      155.49      139.70     10.33 o 
   2   3   3      447.16      451.90      9.47 o 
   3   3   3      120.20      114.00      4.28 o 
   4   3   3      234.91      235.05      8.60 o 
   5   3   3       89.24       80.98      5.87 o 
   6   3   3      110.30      116.53      5.38 o 
   7   3   3       28.13       29.77      8.14 o 
   8   3   3      174.40      170.90     16.19 o 
   9   3   3       12.35        9.71      5.38 o 
  10   3   3       81.90       95.01      8.43 o 
 -10   4   3       40.83       35.50     14.65 o 
  -9   4   3      147.95      143.28     29.83 o 
  -8   4   3        4.54        2.94      5.39 o 
  -7   4   3      242.08      247.57     24.06 o 
  -6   4   3       22.59       29.26      5.98 o 
  -5   4   3      235.64      248.58      9.88 o 
  -4   4   3      400.49      390.07     17.01 o 
  -3   4   3      103.94      160.14     49.13 o 
  -2   4   3        0.28        0.54      2.63 o 
  -1   4   3      541.70      587.50     23.54 o 
   0   4   3      293.10      292.37      9.11 o 
   1   4   3      278.08      286.09     12.25 o 
   2   4   3      155.61      163.01      7.27 o 
   3   4   3      251.36      247.79     15.46 o 
   4   4   3      482.58      524.02     13.27 o 
   5   4   3       74.44       81.61      6.90 o 
   6   4   3        1.38        1.30      2.15 o 
   7   4   3      197.55      199.43     10.57 o 
   8   4   3       12.53       14.99      5.00 o 
   9   4   3       76.76       54.36     17.23 o 
  10   4   3        0.01       -0.43      1.76 o 
 -10   5   3       59.64       53.53     27.29 o 
  -9   5   3      445.54      440.70     61.22 o 
  -8   5   3      111.77      108.44     19.90 o 
  -7   5   3        0.20        2.97      4.39 o 
  -6   5   3      131.48      123.14     18.44 o 
  -5   5   3      280.05      273.89     17.39 o 
  -4   5   3       35.17       40.64      5.07 o 
  -3   5   3      250.87      223.80     16.14 o 
  -2   5   3       28.02       59.19     19.55 o 
  -1   5   3      333.34      308.75     39.61 o 
   0   5   3       34.27       50.75     38.95 o 
   1   5   3       82.06      114.93     56.36 o 
   2   5   3       90.22       87.54      7.52 o 
   3   5   3       98.65       89.43     12.13 o 
   4   5   3      281.93      255.17     14.17 o 
   5   5   3      299.55      331.08     29.73 o 
   6   5   3      169.25      170.78     12.62 o 
   7   5   3       31.33       24.45     15.68 o 
   8   5   3        6.86        9.51      5.76 o 
   9   5   3        3.04        1.46      2.31 o 
  -9   6   3       86.50       72.46     22.58 o 
  -8   6   3       83.77       99.79     12.47 o 
  -7   6   3     1013.25      987.37    734.84 o 
  -6   6   3       28.22       35.80     13.84 o 
  -5   6   3       23.06       26.44     12.27 o 
  -4   6   3        1.36        1.17      3.38 o 
  -3   6   3       54.79       63.19     11.29 o 
  -2   6   3      285.65      259.96     15.70 o 
  -1   6   3        2.46        9.11      7.25 o 
   0   6   3      762.04      817.48     30.74 o 
   1   6   3      340.77      371.85     25.91 o 
   2   6   3       66.21       77.63     40.72 o 
   3   6   3       19.51       23.23      8.52 o 
   4   6   3      517.34      547.11    356.37 o 
   5   6   3      537.76      506.55     55.54 o 
   6   6   3      174.37      180.60    121.92 o 
   7   6   3        3.88        6.56     10.18 o 
   8   6   3       70.94       67.00     22.17 o 
  -8   7   3       85.45      105.27     27.00 o 
  -7   7   3        0.96       17.20     11.46 o 
  -6   7   3       62.34       67.30     26.29 o 
  -5   7   3      240.74      272.42     33.42 o 
  -4   7   3      805.49      772.56     66.18 o 
  -3   7   3        2.51       -6.21      7.00 o 
  -2   7   3      629.88      640.11     54.35 o 
  -1   7   3     1593.80     1540.95    178.79 o 
   0   7   3     2042.49     2264.60    969.20 o 
   1   7   3     1786.40     1814.07    776.11 o 
   2   7   3      318.28      303.30     25.77 o 
   3   7   3      163.23      176.14     12.18 o 
   4   7   3       33.08       20.67     11.41 o 
   5   7   3      144.48      175.80     37.07 o 
   6   7   3      242.63      225.79     30.11 o 
   7   7   3       95.69       84.74     34.55 o 
   8   7   3        1.20        1.10      3.00 o 
  -7   8   3       83.65       66.69     32.98 o 
  -6   8   3      453.89      544.24     87.61 o 
  -5   8   3        6.97       10.66     10.89 o 
  -4   8   3      117.89       90.43     37.76 o 
  -3   8   3       50.07       38.86     13.49 o 
  -2   8   3      278.40      266.25     28.71 o 
  -1   8   3       52.83       58.57     16.53 o 
   0   8   3        2.71       15.69      9.99 o 
   1   8   3      158.23      131.69     34.90 o 
   2   8   3      359.61      359.70     34.40 o 
   3   8   3       14.12       10.10      7.35 o 
   4   8   3      179.01      194.28     34.65 o 
   5   8   3       90.72      118.97     28.56 o 
   6   8   3       39.37       28.90     15.89 o 
  -6   9   3        1.94        1.45      7.28 o 
  -5   9   3        0.20       10.39      9.09 o 
  -4   9   3      127.82       80.35     22.04 o 
  -3   9   3        1.35       -4.97      7.46 o 
  -2   9   3      291.03      300.37     30.68 o 
  -1   9   3       17.95       25.79     14.38 o 
   0   9   3        5.53       14.79     10.29 o 
   1   9   3        2.54       -2.54      5.92 o 
   2   9   3       14.09        6.59      7.86 o 
   3   9   3        1.60        0.34      6.57 o 
   4   9   3        0.44       -6.04      7.89 o 
   5   9   3        2.04        5.07      5.20 o 
  -3  10   3        0.08        1.18      6.61 o 
  -2  10   3       32.76       28.76     15.34 o 
  -1  10   3        0.60        5.68      5.44 o 
   0  10   3       11.98        7.38      6.90 o 
   1  10   3       49.27       63.23     10.07 o 
   2  10   3       71.06       74.27     17.36 o 
 -10   0   4       52.86       63.83     22.28 o 
  -8   0   4     1637.43     1600.04    969.26 o 
  -6   0   4       49.25       34.96     25.78 o 
  -4   0   4     1384.29     1395.41     36.67 o 
  -2   0   4     9523.77     8931.36   1219.74 o 
   0   0   4     6418.56     6478.32    225.39 o 
   2   0   4     1632.65     1512.80     22.31 o 
   4   0   4      117.00      144.65      9.31 o 
   6   0   4       37.60       44.98      5.24 o 
   8   0   4      143.20      140.46     10.34 o 
  10   0   4        3.50        7.10      5.96 o 
 -11   1   4       80.30       95.91     11.90 o 
 -10   1   4      125.39      123.51     25.23 o 
  -9   1   4      283.22      271.84     34.37 o 
  -8   1   4     1505.79     1440.25    121.91 o 
  -7   1   4        1.89        1.81      6.28 o 
  -6   1   4       29.75       23.65      9.79 o 
  -5   1   4     1005.74      946.70     48.15 o 
  -4   1   4      671.74      645.87     15.32 o 
  -3   1   4      173.52      178.25      9.07 o 
  -2   1   4       92.77       84.17      4.73 o 
  -1   1   4     3318.90     3131.22     90.73 o 
   0   1   4     9816.23    10954.27   1054.53 o 
   1   1   4     3315.76     3303.53     45.00 o 
   2   1   4      291.49      282.66      4.04 o 
   3   1   4      360.87      372.12      5.17 o 
   4   1   4     2083.96     2185.26     49.82 o 
   5   1   4      749.55      736.27     12.79 o 
   6   1   4       41.50       44.44      3.65 o 
   7   1   4        0.26        0.53      1.64 o 
   8   1   4       14.28       16.82      3.38 o 
   9   1   4        9.83       11.45      3.42 o 
  10   1   4        9.07       17.86      6.83 o 
 -11   2   4       22.20       18.19     13.27 o 
 -10   2   4        4.67        7.70      8.46 o 
  -9   2   4      119.60       99.81     22.75 o 
  -8   2   4       94.85       89.96      9.83 o 
  -7   2   4       47.91       46.82      5.78 o 
  -6   2   4       97.23      106.96      8.53 o 
  -5   2   4      174.39      176.35      8.08 o 
  -4   2   4       60.54       70.41      4.25 o 
  -3   2   4        3.07        0.47      5.09 o 
  -2   2   4     1201.16     1111.07     19.85 o 
  -1   2   4      849.81      757.63     14.25 o 
   0   2   4     1170.16     1107.33     49.76 o 
   1   2   4     2627.13     2491.88     42.27 o 
   2   2   4      218.85      222.67      3.05 o 
   3   2   4      103.96       96.01      3.11 o 
   4   2   4      187.02      191.30      5.66 o 
   5   2   4      778.88      778.42     13.17 o 
   6   2   4      668.28      644.70     19.45 o 
   7   2   4      466.24      467.88     23.21 o 
   8   2   4      312.58      304.08     16.66 o 
   9   2   4       59.08       40.25      9.98 o 
  10   2   4        9.84        3.95      3.14 o 
 -11   3   4        0.92       -1.75     11.34 o 
 -10   3   4       56.16       60.51     16.26 o 
  -9   3   4       73.27       50.45     13.35 o 
  -8   3   4        0.97        8.96      8.09 o 
  -7   3   4       26.01       25.48     12.55 o 
  -6   3   4      121.26      129.07     14.21 o 
  -5   3   4       33.26       31.49      6.65 o 
  -4   3   4      323.36      338.35     16.36 o 
  -3   3   4      834.24      904.32     22.53 o 
  -2   3   4     1135.62     1088.11     40.24 o 
  -1   3   4      183.16      196.72     11.85 o 
   0   3   4     3341.12     3526.32     74.44 o 
   1   3   4      812.87      813.93      8.73 o 
   2   3   4      223.32      225.00      5.05 o 
   3   3   4        1.40        1.74      0.52 o 
   4   3   4       15.55       11.67      2.27 o 
   5   3   4       57.79       49.28      4.01 o 
   6   3   4        0.06        0.03      2.07 o 
   7   3   4      968.68     1020.93     47.14 o 
   8   3   4      265.96      249.86     26.59 o 
   9   3   4      135.93      120.60     10.76 o 
  10   3   4       54.73       50.05      4.96 o 
 -10   4   4        2.31        2.93      7.91 o 
  -9   4   4       21.43       22.02      7.52 o 
  -8   4   4       38.96       47.28     14.04 o 
  -7   4   4       43.96       52.11     10.40 o 
  -6   4   4       73.31       74.40      7.65 o 
  -5   4   4       52.22       50.97      5.22 o 
  -4   4   4        2.03        2.29      5.04 o 
  -3   4   4      379.05      383.44     20.62 o 
  -2   4   4      481.41      518.56     21.11 o 
  -1   4   4      401.33      476.49     15.74 o 
   0   4   4     2331.06     2515.23     67.99 o 
   1   4   4      867.99      965.32     33.39 o 
   2   4   4      865.18      963.80     33.33 o 
   3   4   4       98.12       93.09      6.91 o 
   4   4   4      292.02      316.46      7.60 o 
   5   4   4      175.99      172.59      7.09 o 
   6   4   4      395.31      399.36     21.46 o 
   7   4   4       30.45       17.41      5.93 o 
   8   4   4      156.99      154.16     18.07 o 
   9   4   4       81.70       79.06     12.31 o 
 -10   5   4      143.07      129.64     13.89 o 
  -9   5   4       31.91       27.31      9.45 o 
  -8   5   4      118.18      130.65     21.67 o 
  -7   5   4       34.67       22.54     10.33 o 
  -6   5   4        0.00        2.36      8.68 o 
  -5   5   4        1.42        8.90     10.15 o 
  -4   5   4       21.91       14.80     10.72 o 
  -3   5   4        0.20       -0.55      8.02 o 
  -2   5   4        4.40        3.51      5.14 o 
  -1   5   4       45.33       85.89     45.46 o 
   0   5   4      728.38      743.26     20.76 o 
   1   5   4      269.34      248.38     20.28 o 
   2   5   4      127.35      165.57     32.79 o 
   3   5   4        4.34       -1.75      2.79 o 
   4   5   4       76.61       80.69      7.15 o 
   5   5   4      905.12     1037.83     71.12 o 
   6   5   4      844.51      866.22     46.01 o 
   7   5   4       60.24       51.71      8.97 o 
   8   5   4       12.11       16.54      6.28 o 
   9   5   4        0.10        0.50      2.11 o 
  -9   6   4      122.72      107.36     19.19 o 
  -8   6   4      172.81      178.87     36.19 o 
  -7   6   4      142.69      182.74     41.03 o 
  -6   6   4      171.42      120.23     30.85 o 
  -5   6   4        5.55       17.42     11.10 o 
  -4   6   4      496.65      477.32     40.99 o 
  -3   6   4      159.60      148.96     12.23 o 
  -2   6   4        1.95        3.33      3.91 o 
  -1   6   4       27.20       41.61     15.43 o 
   0   6   4        3.91        5.12      4.10 o 
   1   6   4       66.32       74.76     44.68 o 
   2   6   4        0.00        3.50      3.22 o 
   3   6   4      136.81      141.19     16.08 o 
   4   6   4       29.89       40.94     26.25 o 
   5   6   4      103.31      146.97     88.02 o 
   6   6   4       31.79       35.79     27.65 o 
   7   6   4      202.59      198.67    118.88 o 
   8   6   4        1.55       -1.71      7.79 o 
  -8   7   4       43.95       20.61     13.39 o 
  -7   7   4      211.95      216.64     52.27 o 
  -6   7   4        0.34       -2.49      7.51 o 
  -5   7   4      136.05      140.65     50.93 o 
  -4   7   4       68.00       89.72     26.09 o 
  -3   7   4     1037.22     1108.45     88.85 o 
  -2   7   4       38.75       34.16     10.58 o 
  -1   7   4      583.50      613.14     52.25 o 
   0   7   4       68.32      208.13     78.29 o 
   1   7   4        1.21       -2.51      6.49 o 
   2   7   4      129.40       81.63     47.97 o 
   3   7   4      157.37      165.13     13.65 o 
   4   7   4      308.85      541.41    209.31 o 
   5   7   4        0.01       -0.77     13.84 o 
   6   7   4       35.92       51.74     22.30 o 
   7   7   4       17.27       21.96     10.47 o 
  -7   8   4      339.11      329.40     83.48 o 
  -6   8   4       23.50       -4.56     24.48 o 
  -5   8   4       60.22       45.52     18.04 o 
  -4   8   4       14.73       28.08     27.82 o 
  -3   8   4      464.32      448.85     83.01 o 
  -2   8   4        0.00       11.69      8.60 o 
  -1   8   4        4.26        9.97      8.86 o 
   0   8   4      106.78      101.50     24.37 o 
   1   8   4        1.46       -9.33      6.71 o 
   2   8   4        9.24       11.83      8.49 o 
   3   8   4       79.09       63.10     34.90 o 
   4   8   4       34.73       25.74     17.45 o 
   5   8   4        0.84       -5.62      6.07 o 
   6   8   4       24.43       30.84     20.91 o 
  -5   9   4        0.06       12.36     10.27 o 
  -4   9   4       38.46       28.01     22.46 o 
  -3   9   4        8.70       12.00      9.22 o 
  -2   9   4       64.37       81.11     29.27 o 
  -1   9   4        0.23        7.63      7.84 o 
   0   9   4        6.24        8.20      8.36 o 
   1   9   4        3.98        1.66      6.01 o 
   2   9   4        9.44       -1.98      6.25 o 
   3   9   4        4.76        2.34      6.34 o 
   4   9   4        3.88       16.11      9.38 o 
   5   9   4        8.58        4.66      8.52 o 
  -3  10   4       15.31        2.31      7.70 o 
  -2  10   4       22.69       26.97     13.52 o 
  -1  10   4        0.95        2.46      8.63 o 
   0  10   4       11.11       13.39     13.90 o 
   1  10   4       14.77       15.63     16.41 o 
   2  10   4       11.44       11.89     12.48 o 
 -11   0   5       32.51       29.82     14.89 o 
  -9   0   5       68.39       49.38     38.00 o 
  -7   0   5      378.14      406.84     78.28 o 
  -5   0   5      447.70      439.69     20.95 o 
  -3   0   5     6141.08     5555.94    467.92 o 
  -1   0   5    13967.59    16218.63   2210.45 o 
   1   0   5     1242.99     1188.83     19.23 o 
   3   0   5     1192.24     1193.97     34.02 o 
   5   0   5     3984.23     4215.49    253.10 o 
   7   0   5       20.21       16.59      3.27 o 
   9   0   5       48.86       54.98     24.59 o 
 -11   1   5       20.34       20.77      8.02 o 
 -10   1   5       52.09       54.65     16.65 o 
  -9   1   5      819.39      830.00     64.47 o 
  -8   1   5        1.21        2.20     14.23 o 
  -7   1   5      119.48      106.43     14.96 o 
  -6   1   5       40.62       39.41     10.32 o 
  -5   1   5       22.38       30.00      3.55 o 
  -4   1   5       81.94       83.95      3.79 o 
  -3   1   5      383.45      346.10     22.47 o 
  -2   1   5     3936.73     3816.12     94.54 o 
  -1   1   5    17458.79    17414.20   1675.18 o 
   0   1   5     2313.85     2132.30     51.53 o 
   1   1   5       59.43       59.64      1.62 o 
   2   1   5      270.67      260.41      3.85 o 
   3   1   5      907.75      924.37     18.92 o 
   4   1   5     1265.58     1314.63     30.09 o 
   5   1   5        7.70        7.10      1.91 o 
   6   1   5        5.94        2.77      1.32 o 
   7   1   5       89.75       80.14      6.27 o 
   8   1   5       97.51       95.56     10.48 o 
   9   1   5       26.23       28.02     10.51 o 
  10   1   5        0.03        0.36      3.48 o 
 -11   2   5      117.26      116.81     12.28 o 
 -10   2   5      130.30      126.71     12.79 o 
  -9   2   5       28.57       11.52     11.57 o 
  -8   2   5        0.29        0.49      3.10 o 
  -7   2   5      130.76      138.66     10.55 o 
  -6   2   5     1981.65     2116.82    483.70 o 
  -5   2   5       18.06       19.13      4.55 o 
  -4   2   5     2358.20     2359.80     57.36 o 
  -3   2   5      112.37       96.69      5.46 o 
  -2   2   5      215.23      216.63      4.73 o 
  -1   2   5        6.49        3.22      1.69 o 
   0   2   5      442.65      420.16     10.08 o 
   1   2   5       11.49       12.50      1.45 o 
   2   2   5      314.74      313.10      5.87 o 
   3   2   5      908.25      887.21     18.20 o 
   4   2   5     1577.48     1641.66     27.01 o 
   5   2   5        0.14        0.33      0.91 o 
   6   2   5      807.34      841.33     28.25 o 
   7   2   5      692.95      672.29     31.19 o 
   8   2   5      100.04      106.95     13.90 o 
   9   2   5       44.27       30.91     10.45 o 
  10   2   5       17.78        9.94     12.00 o 
 -11   3   5        0.41       27.15     63.21 o 
 -10   3   5      141.66      144.30     22.87 o 
  -9   3   5      120.12      130.70     24.99 o 
  -8   3   5       17.32       21.94      7.50 o 
  -7   3   5       85.30       87.22      9.92 o 
  -6   3   5       16.00       21.54      9.49 o 
  -5   3   5      977.88     1061.90     36.48 o 
  -4   3   5      149.90      156.12      8.17 o 
  -3   3   5     1340.61     1416.16     45.14 o 
  -2   3   5      149.42      150.29      6.49 o 
  -1   3   5        0.05        2.95      1.76 o 
   0   3   5      997.46      921.49     20.55 o 
   1   3   5     2558.23     2693.87     65.02 o 
   2   3   5      194.28      221.75      9.42 o 
   3   3   5      206.29      248.97      8.70 o 
   4   3   5      289.61      286.33     14.50 o 
   5   3   5        2.22        2.86      1.08 o 
   6   3   5       37.92       36.49      3.85 o 
   7   3   5       23.31       17.88      5.17 o 
   8   3   5      127.16      109.84     14.46 o 
   9   3   5        6.89        3.32      4.18 o 
  10   3   5        3.00        2.45      2.03 o 
 -10   4   5       81.73       97.22     20.81 o 
  -9   4   5        7.92        7.87     10.02 o 
  -8   4   5       54.39       53.62     12.44 o 
  -7   4   5       53.35       38.10     14.58 o 
  -6   4   5        1.92        2.03      2.29 o 
  -5   4   5       58.90      134.50     29.79 o 
  -4   4   5       24.06       29.01      9.14 o 
  -3   4   5      114.56      112.06     10.44 o 
  -2   4   5      776.60      806.02     32.67 o 
  -1   4   5      156.46      186.32     13.83 o 
   0   4   5        5.07        8.14      1.75 o 
   1   4   5      854.67      954.78     29.58 o 
   2   4   5     1248.09     1360.46     28.55 o 
   3   4   5       35.51       33.25      3.94 o 
   4   4   5      265.72      261.83     11.25 o 
   5   4   5      281.87      281.65     11.23 o 
   6   4   5      311.72      321.13     15.57 o 
   7   4   5       22.85       21.16      5.95 o 
   8   4   5       44.33       38.42      9.79 o 
   9   4   5      110.86      122.79     11.58 o 
 -10   5   5        0.65        7.18     10.76 o 
  -9   5   5        5.07        0.76     17.05 o 
  -8   5   5      101.66       85.39     24.19 o 
  -7   5   5      525.22      574.16     52.42 o 
  -6   5   5        0.28        0.84      3.91 o 
  -5   5   5       53.38       52.24     17.48 o 
  -4   5   5       67.79      106.04     40.20 o 
  -3   5   5      108.55       97.45     27.25 o 
  -2   5   5      488.88      510.77     17.67 o 
  -1   5   5        1.11        1.03      1.13 o 
   0   5   5       25.41       19.01      5.81 o 
   1   5   5      246.73      256.86      9.06 o 
   2   5   5       19.16       16.16      6.25 o 
   3   5   5      231.90      242.66     10.87 o 
   4   5   5       27.24       31.95      5.63 o 
   5   5   5       65.05       65.36      7.13 o 
   6   5   5        1.06        2.40      1.80 o 
   7   5   5       27.04       18.81      4.80 o 
   8   5   5       34.49       39.65      8.12 o 
   9   5   5       13.70        9.54      8.87 o 
  -9   6   5        0.98       -4.03     26.66 o 
  -8   6   5      429.76      427.34     50.38 o 
  -7   6   5       70.16       83.09     44.53 o 
  -6   6   5      417.83      389.41     48.56 o 
  -5   6   5        2.17       -4.66     15.01 o 
  -4   6   5       21.71       25.84     10.65 o 
  -3   6   5       38.35       48.90     26.82 o 
  -2   6   5       24.15       52.24     20.56 o 
  -1   6   5        0.94       -0.55      7.56 o 
   0   6   5      463.82      473.52     23.65 o 
   1   6   5      166.90      167.51     10.94 o 
   2   6   5        3.62        5.31      2.09 o 
   3   6   5       51.88       65.72     12.01 o 
   4   6   5       99.02       87.29     11.94 o 
   5   6   5        0.76       -2.28      2.11 o 
   6   6   5      173.43      177.78     27.91 o 
   7   6   5       84.93      131.81     74.14 o 
   8   6   5       15.16        5.67      8.30 o 
  -8   7   5       65.87       61.90     31.06 o 
  -7   7   5       56.55       60.37     21.36 o 
  -6   7   5        4.66        8.57     22.24 o 
  -5   7   5       79.53       71.55     21.32 o 
  -4   7   5        4.66       11.99      6.78 o 
  -3   7   5       15.69        6.83      6.81 o 
  -2   7   5       30.43       58.99     21.55 o 
  -1   7   5      240.06      254.28     21.78 o 
   0   7   5       17.25       18.39     20.26 o 
   1   7   5      156.36      166.62     32.89 o 
   2   7   5      386.84      403.44     49.25 o 
   3   7   5      428.30      510.54    317.46 o 
   4   7   5      246.84      251.27    156.46 o 
   5   7   5       68.96      111.66     48.55 o 
   6   7   5       63.51       84.69     28.98 o 
   7   7   5      112.20      220.86    120.76 o 
  -7   8   5       42.42       50.35     12.77 o 
  -6   8   5        3.20       -0.33      7.62 o 
  -5   8   5       43.36       58.09     23.18 o 
  -4   8   5      267.91      259.53     47.42 o 
  -3   8   5       22.68        9.64      7.14 o 
  -2   8   5        5.79        1.18      7.82 o 
  -1   8   5       50.04       69.04     19.26 o 
   0   8   5      243.31      256.70     26.15 o 
   1   8   5      184.54      197.42    139.73 o 
   2   8   5       13.58       13.08      8.14 o 
   3   8   5      101.60      130.75     77.25 o 
   4   8   5        4.21       11.79      8.12 o 
   5   8   5        0.09       -2.56      4.84 o 
   6   8   5       86.07       75.75     17.79 o 
  -5   9   5       18.31       12.59     16.99 o 
  -4   9   5        7.69        8.01      5.91 o 
  -3   9   5       11.21       -5.48     15.66 o 
  -2   9   5        6.00       11.54      9.33 o 
  -1   9   5       56.08       41.72     23.27 o 
   0   9   5        0.53        8.76      8.47 o 
   1   9   5      132.08      171.58     28.29 o 
   2   9   5       40.50       52.73     18.29 o 
   3   9   5       18.04        4.50      4.41 o 
   4   9   5        1.57       -2.10      7.42 o 
  -2  10   5       23.26        9.35     12.28 o 
  -1  10   5       24.11       18.00     14.30 o 
   0  10   5        7.88        6.12      9.86 o 
   1  10   5       45.46       30.43     17.07 o 
 -10   0   6      352.49      279.35    111.05 o 
  -8   0   6      369.86      380.76    123.98 o 
  -6   0   6       78.66       83.35     11.41 o 
  -4   0   6      655.91      609.74     45.24 o 
  -2   0   6     6798.71     6398.73    137.89 o 
   0   0   6      212.13      220.68      8.25 o 
   2   0   6       73.97       71.31      6.12 o 
   4   0   6     1748.99     1739.64     40.34 o 
   6   0   6       37.14       40.33      8.19 o 
   8   0   6      454.00      527.94     95.84 o 
  10   0   6        4.09        1.55      2.67 o 
 -11   1   6       94.65       95.89     13.89 o 
 -10   1   6      189.61      213.58     39.71 o 
  -9   1   6      991.26     1057.20     81.98 o 
  -8   1   6      780.07      866.18     74.09 o 
  -7   1   6      350.10      354.92     35.88 o 
  -6   1   6       52.18       49.05     11.94 o 
  -5   1   6      103.67      111.63      7.22 o 
  -4   1   6     1249.06     1220.96     30.89 o 
  -3   1   6       76.58       61.03      6.45 o 
  -2   1   6     3611.90     3603.97     63.04 o 
  -1   1   6       15.61       12.09      1.65 o 
   0   1   6     4623.02     4456.42     63.46 o 
   1   1   6      113.82       88.57      5.60 o 
   2   1   6       32.42       31.03      1.49 o 
   3   1   6        0.54        0.41      1.46 o 
   4   1   6      511.55      512.47      9.20 o 
   5   1   6      374.95      370.85      6.49 o 
   6   1   6       19.79       15.96      3.07 o 
   7   1   6      297.51      319.06     14.81 o 
   8   1   6        0.00        0.80      1.37 o 
   9   1   6        0.68        0.54      1.90 o 
  10   1   6       10.97       12.65     15.89 o 
 -11   2   6        2.51        0.77     15.12 o 
 -10   2   6      256.63      251.61     27.67 o 
  -9   2   6      122.44      140.03     27.01 o 
  -8   2   6       17.43       12.05      7.64 o 
  -7   2   6       61.55       67.42      7.76 o 
  -6   2   6      235.21      255.31      8.25 o 
  -5   2   6      423.85      440.94     14.09 o 
  -4   2   6        4.99        3.63      1.35 o 
  -3   2   6      384.58      400.97     13.56 o 
  -2   2   6      105.52       88.83      8.29 o 
  -1   2   6       14.53       16.82      3.17 o 
   0   2   6        0.44        1.07      2.72 o 
   1   2   6       94.94       88.99      2.80 o 
   2   2   6      106.03      111.40      4.16 o 
   3   2   6       43.49       38.26      3.83 o 
   4   2   6      258.56      281.12     14.92 o 
   5   2   6      214.35      207.93      8.36 o 
   6   2   6      182.37      172.89      8.03 o 
   7   2   6       25.67       22.55      4.66 o 
   8   2   6        4.98        2.59      1.74 o 
   9   2   6       12.32       10.45      4.05 o 
  10   2   6       20.67       25.94     13.18 o 
 -11   3   6       24.51       45.80     10.50 o 
 -10   3   6       19.23        9.52     12.09 o 
  -9   3   6       44.31       32.14     11.47 o 
  -8   3   6        0.38       -4.53     30.71 o 
  -7   3   6      144.65      147.40     15.36 o 
  -6   3   6        4.35        1.20      4.32 o 
  -5   3   6      163.11      166.59      6.23 o 
  -4   3   6      442.26      475.74     18.94 o 
  -3   3   6        8.11       10.84      3.68 o 
  -2   3   6       21.93       26.79      8.59 o 
  -1   3   6      514.22      567.05     16.30 o 
   0   3   6      594.44      615.48     15.36 o 
   1   3   6      649.70      657.11     16.17 o 
   2   3   6       81.21       81.94      3.62 o 
   3   3   6      422.60      405.49      9.32 o 
   4   3   6      686.34      666.28     11.78 o 
   5   3   6       34.12       36.52      3.39 o 
   6   3   6      213.43      205.99     12.94 o 
   7   3   6      292.30      295.15     17.35 o 
   8   3   6        0.00        2.49      1.58 o 
   9   3   6        9.50        2.41      3.22 o 
 -10   4   6      105.76      109.65     18.00 o 
  -9   4   6       12.08       19.95     10.69 o 
  -8   4   6       44.00       43.07     17.14 o 
  -7   4   6      130.78      112.46     12.14 o 
  -6   4   6       68.16      119.61     27.62 o 
  -5   4   6       25.86       40.38      8.06 o 
  -4   4   6       40.48       46.69      5.76 o 
  -3   4   6       67.41       55.71      8.81 o 
  -2   4   6      147.07      137.05     15.53 o 
  -1   4   6        6.33        2.67      3.70 o 
   0   4   6       11.91       15.74      2.46 o 
   1   4   6       78.86       73.90      5.23 o 
   2   4   6      510.11      534.25     11.50 o 
   3   4   6       42.89       47.03      5.00 o 
   4   4   6       24.28       27.14      4.62 o 
   5   4   6      130.40      139.50      9.62 o 
   6   4   6       56.50       48.03     12.06 o 
   7   4   6       24.33       30.42      5.86 o 
   8   4   6        0.44       -1.49      2.29 o 
   9   4   6        1.98        0.83      2.51 o 
 -10   5   6       21.03       30.12     17.28 o 
  -9   5   6       42.91       66.29     28.15 o 
  -8   5   6      225.71      235.34     41.74 o 
  -7   5   6        1.15        2.74      6.40 o 
  -6   5   6        2.25        1.26      9.23 o 
  -5   5   6       30.27       59.68     27.01 o 
  -4   5   6      626.70      683.41    444.10 o 
  -3   5   6      630.61      687.65     34.27 o 
  -2   5   6        5.99       16.81      6.70 o 
  -1   5   6      389.53      434.77     24.74 o 
   0   5   6        4.81        5.79      3.04 o 
   1   5   6      179.19      189.91      5.31 o 
   2   5   6      121.79      131.87     11.49 o 
   3   5   6       83.53       95.75      6.76 o 
   4   5   6      115.40      112.22     13.11 o 
   5   5   6        0.40        3.72      2.22 o 
   6   5   6       53.71       53.02     10.67 o 
   7   5   6       13.13       11.53      4.14 o 
   8   5   6      114.79      120.17      7.80 o 
  -9   6   6        1.12        4.74      9.54 o 
  -8   6   6       95.61       97.75     44.87 o 
  -7   6   6        0.13      -12.19     15.60 o 
  -6   6   6       29.12       41.23     29.83 o 
  -5   6   6      134.69      111.26     34.12 o 
  -4   6   6       34.00       46.48     12.85 o 
  -3   6   6       12.87       19.05      9.96 o 
  -2   6   6      987.20     1356.84    747.61 o 
  -1   6   6       12.16        6.16      4.86 o 
   0   6   6       28.25       31.53      4.23 o 
   1   6   6      149.09      148.19      8.30 o 
   2   6   6        0.26       -0.65      1.75 o 
   3   6   6      113.98      125.90     13.55 o 
   4   6   6        8.66       10.71      5.55 o 
   5   6   6      129.61      133.07     20.23 o 
   6   6   6        1.48        3.10      2.98 o 
   7   6   6        6.88        6.97      3.74 o 
   8   6   6        1.41        3.57      4.76 o 
  -8   7   6       27.44       38.13     22.35 o 
  -7   7   6      563.92      569.30    124.75 o 
  -6   7   6       35.24       40.26     16.81 o 
  -5   7   6        2.44       -8.67     10.16 o 
  -4   7   6       18.70       20.26     10.13 o 
  -3   7   6      107.34      114.10     19.28 o 
  -2   7   6        9.18       11.76      8.06 o 
  -1   7   6       14.42       24.43      9.67 o 
   0   7   6        2.52        2.89      2.13 o 
   1   7   6      348.01      332.61     23.27 o 
   2   7   6        5.57       11.57      5.62 o 
   3   7   6      155.54      133.28     19.89 o 
   4   7   6      122.31      133.87     59.38 o 
   5   7   6      334.80      346.61    239.96 o 
   6   7   6      178.17      183.70    121.99 o 
   7   7   6       14.65        7.35      7.90 o 
  -7   8   6        1.20      -23.14     34.44 o 
  -6   8   6       37.67       37.67     17.71 o 
  -5   8   6      139.24      138.75     39.96 o 
  -4   8   6        7.55       -4.10      7.97 o 
  -3   8   6        1.88        3.38      7.45 o 
  -2   8   6       27.56       15.00     10.21 o 
  -1   8   6      683.22      896.75    615.70 o 
   0   8   6       83.60      154.17     93.40 o 
   1   8   6      253.88      243.99    155.61 o 
   2   8   6      136.99      178.46     60.56 o 
   3   8   6       60.86       65.36     24.21 o 
   4   8   6        7.69       13.57      5.91 o 
   5   8   6       13.94       11.27     15.58 o 
   6   8   6      112.63      135.77     51.83 o 
  -5   9   6        0.51       18.27     14.72 o 
  -4   9   6       13.49        5.61      8.47 o 
  -3   9   6        0.62        7.37      9.15 o 
  -2   9   6       15.65       11.90      7.92 o 
  -1   9   6        0.25        4.34      5.30 o 
   0   9   6        2.92       -2.67      6.87 o 
   1   9   6        8.24        5.09      5.34 o 
   2   9   6        0.22        3.53      5.42 o 
   3   9   6       28.99       24.86     12.93 o 
   4   9   6        2.34       -2.08     10.46 o 
  -1  10   6       30.17       22.56     14.96 o 
   0  10   6      102.77      104.19     28.80 o 
 -11   0   7        0.13        2.55     25.56 o 
  -9   0   7     1405.23     1537.64    209.70 o 
  -7   0   7       67.60       69.63     11.27 o 
  -5   0   7     1478.67     1478.15     76.15 o 
  -3   0   7     1214.49     1155.16     39.38 o 
  -1   0   7      258.16      228.94      4.85 o 
   1   0   7      553.12      574.63     17.50 o 
   3   0   7      229.94      216.41      9.04 o 
   5   0   7       12.60        8.56      3.19 o 
   7   0   7      712.13      747.06     51.10 o 
   9   0   7        3.63        3.08      3.75 o 
 -11   1   7        0.07        0.81      7.12 o 
 -10   1   7       33.69       24.29     14.00 o 
  -9   1   7        8.99       10.91     30.28 o 
  -8   1   7       11.55      -15.03     54.65 o 
  -7   1   7      118.69      132.05     10.61 o 
  -6   1   7      512.89      514.22     13.29 o 
  -5   1   7       63.88       74.76      6.30 o 
  -4   1   7     1388.98     1410.22     44.24 o 
  -3   1   7       47.79       57.54      3.72 o 
  -2   1   7     1070.92     1128.53     20.12 o 
  -1   1   7       90.69       97.15      8.01 o 
   0   1   7       62.50       48.27      4.16 o 
   1   1   7      295.15      272.63      6.32 o 
   2   1   7        7.58        6.43      1.24 o 
   3   1   7      526.45      531.21     14.99 o 
   4   1   7       76.14       86.08      5.16 o 
   5   1   7       82.85       86.16      6.55 o 
   6   1   7       71.69       65.08      5.58 o 
   7   1   7       18.48       17.27      4.28 o 
   8   1   7       16.11       11.24      2.86 o 
   9   1   7      222.84      202.74     26.40 o 
  10   1   7       66.99       58.65      5.79 o 
 -11   2   7       10.44      -23.44     21.05 o 
 -10   2   7      164.75      163.81     19.40 o 
  -9   2   7       30.89       26.64      9.79 o 
  -8   2   7       48.46       73.90     16.30 o 
  -7   2   7       10.18       16.13      7.13 o 
  -6   2   7       16.17       12.52      7.75 o 
  -5   2   7       54.75       46.43      8.82 o 
  -4   2   7       86.82       91.56      8.24 o 
  -3   2   7      623.57      646.14     23.07 o 
  -2   2   7       27.56       31.42      3.45 o 
  -1   2   7      166.09      168.82      4.84 o 
   0   2   7      142.13      117.99      6.30 o 
   1   2   7       84.62       87.41      2.95 o 
   2   2   7      720.31      694.06     21.45 o 
   3   2   7      554.36      512.39     10.95 o 
   4   2   7        3.87        4.45      1.63 o 
   5   2   7      117.51      116.79      6.09 o 
   6   2   7     1028.70     1138.49     57.41 o 
   7   2   7       27.46       34.46      9.47 o 
   8   2   7       17.97       16.25      3.63 o 
   9   2   7        0.23       -2.94      1.96 o 
 -11   3   7       66.97       56.09     15.04 o 
 -10   3   7       13.55        9.99      5.24 o 
  -9   3   7        1.52       10.38     15.00 o 
  -8   3   7      131.90      125.47     24.77 o 
  -7   3   7      166.07      172.14     13.51 o 
  -6   3   7       97.52       87.21     13.48 o 
  -5   3   7       13.87        8.55      5.60 o 
  -4   3   7       75.41       80.27      6.52 o 
  -3   3   7      375.96      384.34     15.49 o 
  -2   3   7        0.80       10.70      2.37 o 
  -1   3   7      458.48      527.41     19.96 o 
   0   3   7     1740.56     1782.39     54.69 o 
   1   3   7       60.72       60.20      7.53 o 
   2   3   7      167.64      179.26      9.48 o 
   3   3   7      166.68      174.67     11.72 o 
   4   3   7       15.08       14.59      4.99 o 
   5   3   7        6.45        5.02      2.65 o 
   6   3   7      193.41      193.69      9.60 o 
   7   3   7       78.21       73.96     12.50 o 
   8   3   7        3.64        5.61      3.11 o 
   9   3   7       45.69       29.50     10.52 o 
 -10   4   7       13.18        4.48      7.53 o 
  -9   4   7      143.52      151.14     20.91 o 
  -8   4   7        4.57        1.83      6.62 o 
  -7   4   7       48.14       27.01      9.17 o 
  -6   4   7      186.62      195.85     15.56 o 
  -5   4   7      118.89      126.02      8.61 o 
  -4   4   7      117.59       98.86     23.00 o 
  -3   4   7       62.97       62.46     11.52 o 
  -2   4   7      260.07      253.08     18.62 o 
  -1   4   7      281.71      304.15     22.03 o 
   0   4   7      244.16      235.64     13.73 o 
   1   4   7        6.57        6.15      1.70 o 
   2   4   7     1450.73     1576.67     32.69 o 
   3   4   7        1.21        1.85      1.37 o 
   4   4   7       94.64       84.77      7.04 o 
   5   4   7     1205.71     1300.00     65.63 o 
   6   4   7      437.07      452.58     26.65 o 
   7   4   7       19.85       18.91      4.49 o 
   8   4   7        0.67        2.14      2.18 o 
   9   4   7        7.71        5.03      4.69 o 
 -10   5   7        7.41       29.76     17.89 o 
  -9   5   7       51.27       38.11     17.27 o 
  -8   5   7       10.26       17.97     12.86 o 
  -7   5   7        1.96        5.36      7.14 o 
  -6   5   7        1.94        2.20      8.37 o 
  -5   5   7       53.79       90.20     30.62 o 
  -4   5   7       73.05       90.87     21.31 o 
  -3   5   7        0.19        0.04      4.17 o 
  -2   5   7      165.52      167.72     10.85 o 
  -1   5   7      215.61      219.74      8.90 o 
   0   5   7       27.50       29.15      4.55 o 
   1   5   7       76.61       79.45      7.33 o 
   2   5   7        2.44        2.51      1.20 o 
   3   5   7       80.28       78.07      8.24 o 
   4   5   7      548.17      565.22     32.22 o 
   5   5   7      454.14      436.89     27.11 o 
   6   5   7      138.56      139.04     19.56 o 
   7   5   7      119.92      124.84      8.75 o 
   8   5   7       82.24       95.09      7.05 o 
  -9   6   7      178.56      138.50     34.37 o 
  -8   6   7      685.74      898.31    788.62 o 
  -7   6   7       16.24       10.88     21.30 o 
  -6   6   7        3.43       14.52      9.80 o 
  -5   6   7        8.18       -3.39     19.37 o 
  -4   6   7      854.44      903.05    561.16 o 
  -3   6   7      749.17      836.08    589.15 o 
  -2   6   7       81.08       63.62     10.38 o 
  -1   6   7       35.76       36.04      5.59 o 
   0   6   7      108.78      109.54     13.95 o 
   1   6   7       24.19       19.50      3.78 o 
   2   6   7       65.76       62.26      6.72 o 
   3   6   7       39.38       33.56      7.97 o 
   4   6   7       58.15       58.44      9.77 o 
   5   6   7       60.72       55.22     12.96 o 
   6   6   7        0.10        2.61      2.63 o 
   7   6   7       14.71       10.15      4.54 o 
  -8   7   7       83.74       64.09     16.87 o 
  -7   7   7      301.24      310.46     61.03 o 
  -6   7   7      118.48       69.19     28.94 o 
  -5   7   7      349.83      358.92     78.22 o 
  -4   7   7      228.61      255.22     27.63 o 
  -3   7   7      294.77      281.89     27.53 o 
  -2   7   7      126.46      272.79    149.24 o 
  -1   7   7        5.24        5.04      7.11 o 
   0   7   7       54.96       58.55      5.31 o 
   1   7   7      159.03      152.17      8.44 o 
   2   7   7        0.06       -0.51      1.79 o 
   3   7   7      139.34      139.91     19.39 o 
   4   7   7        5.63        0.12      2.53 o 
   5   7   7        6.51        3.94      3.48 o 
   6   7   7        5.01        1.50      2.25 o 
  -7   8   7       14.75       10.44     15.27 o 
  -6   8   7       10.98        5.15      9.32 o 
  -5   8   7        0.02       12.06      9.32 o 
  -4   8   7        2.77       -2.98     20.63 o 
  -3   8   7        0.86       -0.80     12.55 o 
  -2   8   7       85.14       79.36     39.50 o 
  -1   8   7      364.22      325.91    246.02 o 
   0   8   7      562.51      681.88    430.25 o 
   1   8   7      178.49      277.53    174.85 o 
   2   8   7      409.47      444.68    256.99 o 
   3   8   7       23.04       25.11     10.29 o 
   4   8   7       12.27       19.20     11.44 o 
   5   8   7       32.90       41.99     16.56 o 
  -5   9   7        1.94        4.13     16.15 o 
  -4   9   7       11.63        8.60      8.85 o 
  -3   9   7        5.25       -0.65      5.76 o 
  -2   9   7       57.82       53.00     17.27 o 
  -1   9   7        2.96        5.45      6.81 o 
   0   9   7      140.84      208.88    117.66 o 
   1   9   7      244.19      291.08    134.83 o 
   2   9   7      177.03      193.70     23.18 o 
   3   9   7        6.60       20.62     16.22 o 
 -10   0   8       79.62       65.66     43.90 o 
  -8   0   8      480.98     1139.94    505.78 o 
  -6   0   8      153.95      163.12     12.86 o 
  -4   0   8      144.77      145.30     11.69 o 
  -2   0   8       96.21      101.08      9.13 o 
   0   0   8        3.88        1.14      2.40 o 
   2   0   8     1012.59     1016.30     34.83 o 
   4   0   8      157.02      166.43      4.89 o 
   6   0   8     1088.85     1109.52     62.43 o 
   8   0   8       71.28       94.79     30.13 o 
 -11   1   8       28.97       31.05     14.54 o 
 -10   1   8      179.56      164.15     48.37 o 
  -9   1   8       39.13       55.88     26.73 o 
  -8   1   8        3.63        9.13     16.38 o 
  -7   1   8      437.56      459.53     21.44 o 
  -6   1   8       97.86       98.13      8.27 o 
  -5   1   8        4.87        2.40      9.72 o 
  -4   1   8        3.24        1.98      1.68 o 
  -3   1   8     1037.13     1046.29     33.77 o 
  -2   1   8       52.45       51.58      4.17 o 
  -1   1   8       40.29       40.66      2.64 o 
   0   1   8       88.63      101.00      4.89 o 
   1   1   8     1359.12     1332.13     26.48 o 
   2   1   8      173.01      172.83      5.77 o 
   3   1   8       28.86       27.82      3.99 o 
   4   1   8      223.54      237.66      5.22 o 
   5   1   8       31.92       32.71      3.53 o 
   6   1   8      253.51      258.18     12.58 o 
   7   1   8      175.71      184.93     12.85 o 
   8   1   8       33.88       27.66     12.02 o 
   9   1   8        6.50        5.60      2.63 o 
 -11   2   8       44.07       22.86     12.83 o 
 -10   2   8       53.05       58.16     15.93 o 
  -9   2   8        1.90        1.49      8.86 o 
  -8   2   8        0.39      -15.06     22.44 o 
  -7   2   8      319.61      322.89     20.78 o 
  -6   2   8      155.38      153.85     10.06 o 
  -5   2   8      195.06      212.17     11.29 o 
  -4   2   8      305.88      374.27     35.01 o 
  -3   2   8       57.29       53.09      7.35 o 
  -2   2   8       27.27       26.83      3.94 o 
  -1   2   8      491.46      487.68     11.59 o 
   0   2   8      169.72      166.89      5.48 o 
   1   2   8      389.17      369.74     10.88 o 
   2   2   8       20.46       17.91      3.08 o 
   3   2   8        1.79        1.46      1.94 o 
   4   2   8       71.57       70.83      5.48 o 
   5   2   8       11.68       12.06      5.28 o 
   6   2   8      390.22      410.86     22.22 o 
   7   2   8        6.35        3.52      1.80 o 
   8   2   8       58.28       45.25     11.40 o 
   9   2   8       42.17       32.92     11.73 o 
 -10   3   8       37.97       30.25     14.60 o 
  -9   3   8       22.47        8.20     11.45 o 
  -8   3   8       21.98       19.77      9.50 o 
  -7   3   8       22.83       22.85      9.45 o 
  -6   3   8        4.02        3.22      7.73 o 
  -5   3   8        1.08        1.43      7.50 o 
  -4   3   8       61.34       47.39      5.94 o 
  -3   3   8      463.45      487.90     14.37 o 
  -2   3   8      882.66      983.17     32.76 o 
  -1   3   8        7.31        8.35      2.86 o 
   0   3   8      525.25      562.96     16.35 o 
   1   3   8      653.00      742.49     22.17 o 
   2   3   8       91.66       87.85      5.47 o 
   3   3   8       80.77       75.49      8.07 o 
   4   3   8       97.27       96.73      8.01 o 
   5   3   8      352.80      348.87     18.93 o 
   6   3   8      553.71      574.93     30.55 o 
   7   3   8      116.84      123.29     17.91 o 
   8   3   8       89.23       71.32     13.64 o 
   9   3   8       36.83       36.17     14.30 o 
 -10   4   8        1.77       -5.44     16.10 o 
  -9   4   8        0.00        0.32     10.85 o 
  -8   4   8       29.29       17.68      7.78 o 
  -7   4   8       51.90       56.28     22.29 o 
  -6   4   8        0.56        4.08      3.15 o 
  -5   4   8        5.95        1.33      5.38 o 
  -4   4   8       10.28        5.96      4.10 o 
  -3   4   8       33.99       39.04     15.06 o 
  -2   4   8       85.86       79.85     10.62 o 
  -1   4   8     1407.10     1566.30     42.95 o 
   0   4   8       28.14       24.44      7.29 o 
   1   4   8      134.64      119.37     13.06 o 
   2   4   8       42.97       38.48      4.16 o 
   3   4   8        5.36        6.69      1.57 o 
   4   4   8      133.43      131.59     12.45 o 
   5   4   8        1.76       -5.86      4.80 o 
   6   4   8        1.66        0.82      3.11 o 
   7   4   8      129.69      128.69      8.89 o 
   8   4   8        0.11        1.07      3.25 o 
  -9   5   8      252.33      248.17     35.79 o 
  -8   5   8      468.13      443.37     57.48 o 
  -7   5   8       15.97       12.81      7.13 o 
  -6   5   8      225.68      214.31     23.82 o 
  -5   5   8        4.45       15.20      8.08 o 
  -4   5   8      603.17      683.01     47.82 o 
  -3   5   8       28.61       28.38      7.14 o 
  -2   5   8       33.49       29.72      6.02 o 
  -1   5   8        3.71        2.73      2.65 o 
   0   5   8      266.58      292.07     12.80 o 
   1   5   8       34.92       31.25      4.21 o 
   2   5   8        4.05        2.52      1.09 o 
   3   5   8        2.50        1.89      1.45 o 
   4   5   8      347.51      316.56     17.33 o 
   5   5   8       62.35       56.85     10.54 o 
   6   5   8        1.63        2.07      3.51 o 
   7   5   8      202.97      204.11     24.93 o 
   8   5   8      239.91      272.02     19.47 o 
  -9   6   8        0.67       20.34     18.35 o 
  -8   6   8       59.27       21.77     32.29 o 
  -7   6   8       81.87       84.57     24.22 o 
  -6   6   8       63.93       87.97     30.04 o 
  -5   6   8      120.34       72.68     21.67 o 
  -4   6   8      364.48      303.13     34.96 o 
  -3   6   8      544.34      531.34     35.26 o 
  -2   6   8      789.01      847.88     58.64 o 
  -1   6   8       42.52       37.64      7.31 o 
   0   6   8       20.44       18.60      3.37 o 
   1   6   8       68.74       70.36      7.04 o 
   2   6   8      174.90      156.75     13.84 o 
   3   6   8       10.41        7.12      4.64 o 
   4   6   8      118.98      106.09     18.03 o 
   5   6   8      184.87      188.51     25.42 o 
   6   6   8       16.70       16.16      7.74 o 
   7   6   8       36.54       32.18     11.63 o 
  -8   7   8       23.40        8.52     22.64 o 
  -7   7   8       42.38       57.80     28.36 o 
  -6   7   8       40.98       19.24     16.16 o 
  -5   7   8       26.97       27.64     20.66 o 
  -4   7   8        0.05        9.07      8.85 o 
  -3   7   8        0.39        1.61      6.27 o 
  -2   7   8      169.50      122.23     30.37 o 
  -1   7   8        2.13        2.09      4.17 o 
   0   7   8       11.88        3.32      5.99 o 
   1   7   8      136.92      125.07     16.49 o 
   2   7   8       12.21        5.99      3.70 o 
   3   7   8       16.81       15.36      4.82 o 
   4   7   8      112.40      108.09     11.85 o 
   5   7   8      184.12      218.70     28.54 o 
   6   7   8       11.73        8.39      8.81 o 
  -6   8   8        5.79        4.87     13.61 o 
  -5   8   8        3.06       -3.57     13.47 o 
  -4   8   8        0.52        3.26     11.35 o 
  -3   8   8       32.81       75.21     33.57 o 
  -2   8   8      102.62      186.13    131.40 o 
  -1   8   8      348.06      375.36    272.91 o 
   0   8   8      133.28      188.18    122.11 o 
   1   8   8        0.00        7.09      8.27 o 
   2   8   8        2.62        5.21      7.61 o 
   3   8   8        1.71       12.00      7.53 o 
   4   8   8       79.54      104.35     39.09 o 
   5   8   8        2.23       -0.84      2.43 o 
  -4   9   8       11.17        7.96     14.61 o 
  -3   9   8       12.31       12.53      9.44 o 
  -2   9   8        1.47       10.74      7.11 o 
  -1   9   8        4.57        9.95      7.96 o 
   0   9   8        1.20        2.80      7.54 o 
   1   9   8        0.76        3.05      3.93 o 
   2   9   8        5.29        8.73      7.25 o 
   3   9   8       46.86      167.76    124.49 o 
 -11   0   9      380.74      253.06    113.20 o 
  -9   0   9      834.39      749.24    982.65 o 
  -7   0   9     1950.72     2169.02    756.15 o 
  -5   0   9      332.55      325.24     15.61 o 
  -3   0   9      109.21      129.04     44.96 o 
  -1   0   9      126.84      130.52      7.38 o 
   1   0   9      711.90      781.95     31.38 o 
   3   0   9     2785.47     2950.84     78.07 o 
   5   0   9       73.25       74.14      9.05 o 
   7   0   9        6.83        3.90      2.81 o 
   9   0   9      248.59      242.43     32.20 o 
 -11   1   9       23.16        9.18     14.63 o 
 -10   1   9       66.48       79.76     24.87 o 
  -9   1   9       13.18        1.73     21.20 o 
  -8   1   9       80.85       81.05      6.41 o 
  -7   1   9       92.75       98.14     11.47 o 
  -6   1   9        2.32        4.05      5.52 o 
  -5   1   9      208.83      234.32      8.56 o 
  -4   1   9      701.84      704.61     19.59 o 
  -3   1   9     2447.89     2639.77     90.94 o 
  -2   1   9     3349.80     3542.94    167.24 o 
  -1   1   9      253.21      250.37      9.87 o 
   0   1   9     1008.49     1064.64     36.98 o 
   1   1   9      378.48      409.58     11.18 o 
   2   1   9       52.86       53.75      6.79 o 
   3   1   9        0.05       -1.78      1.84 o 
   4   1   9        4.53        1.87      1.56 o 
   5   1   9      307.93      306.09     15.24 o 
   6   1   9       25.06       23.88      5.23 o 
   7   1   9      206.22      203.59     26.53 o 
   8   1   9       69.80       55.88     10.32 o 
   9   1   9       58.92       72.35      7.00 o 
 -11   2   9       30.36       28.95     17.49 o 
 -10   2   9       17.27        9.72      9.75 o 
  -9   2   9      108.64      102.00     22.25 o 
  -8   2   9      372.70      302.45     52.05 o 
  -7   2   9      131.41      131.71     14.64 o 
  -6   2   9      188.33      207.13     11.93 o 
  -5   2   9      145.63      155.97      9.59 o 
  -4   2   9       47.99       52.94     12.01 o 
  -3   2   9       70.49       68.93     12.37 o 
  -2   2   9      926.48      911.91     37.15 o 
  -1   2   9     2201.53     2261.42     69.77 o 
   0   2   9       78.42       85.18      4.96 o 
   1   2   9       38.49       40.66      5.48 o 
   2   2   9      228.48      209.73     12.97 o 
   3   2   9      107.12      106.81      8.35 o 
   4   2   9      209.57      209.75      9.00 o 
   5   2   9       32.44       29.49      8.57 o 
   6   2   9      175.31      197.73     11.97 o 
   7   2   9        7.10        6.16      3.05 o 
   8   2   9        1.04        1.51      1.41 o 
   9   2   9       75.90       75.97      6.44 o 
 -10   3   9       16.24       17.35      9.35 o 
  -9   3   9        8.23        4.38     16.37 o 
  -8   3   9       16.35       17.14      7.35 o 
  -7   3   9      205.76      219.61     14.45 o 
  -6   3   9       96.14       87.93     13.46 o 
  -5   3   9      107.74      111.28     12.96 o 
  -4   3   9       65.63       81.93     10.44 o 
  -3   3   9       88.99       90.41      9.02 o 
  -2   3   9        7.42        7.99      2.72 o 
  -1   3   9      547.65      547.39     15.79 o 
   0   3   9      277.62      316.69     12.94 o 
   1   3   9      275.36      288.65      6.73 o 
   2   3   9        3.57        1.76      2.29 o 
   3   3   9      105.63      117.09     11.19 o 
   4   3   9       73.64       81.26      8.61 o 
   5   3   9      102.58      103.34      5.14 o 
   6   3   9      345.94      384.51     22.38 o 
   7   3   9      171.87      180.68     20.13 o 
   8   3   9        0.70        1.82      2.03 o 
 -10   4   9        1.55      -24.14     48.00 o 
  -9   4   9       11.27       25.81     33.99 o 
  -8   4   9       15.79        8.02     17.10 o 
  -7   4   9       56.92       57.29     16.40 o 
  -6   4   9       13.53        8.24      5.68 o 
  -5   4   9        2.89       -7.18      8.90 o 
  -4   4   9       16.30       11.47      5.17 o 
  -3   4   9      105.40      106.97     12.01 o 
  -2   4   9       20.74       20.00      7.07 o 
  -1   4   9        0.00        4.85      2.84 o 
   0   4   9        6.47        8.05      2.83 o 
   1   4   9      410.99      443.48     15.89 o 
   2   4   9      768.90      800.98     29.54 o 
   3   4   9      384.56      414.31     23.26 o 
   4   4   9      707.20      765.95     43.43 o 
   5   4   9      524.81      591.51     40.18 o 
   6   4   9      133.72      137.85     18.67 o 
   7   4   9      212.57      218.68     22.41 o 
   8   4   9        3.54        4.53      2.97 o 
  -9   5   9        1.26        7.69     37.17 o 
  -8   5   9        4.94       39.70     18.65 o 
  -7   5   9      352.64      335.08    147.51 o 
  -6   5   9      461.11      473.32    228.04 o 
  -5   5   9      635.66      664.01     39.43 o 
  -4   5   9      154.10      186.03     18.12 o 
  -3   5   9       94.10       98.25     13.81 o 
  -2   5   9      136.28      130.78     11.38 o 
  -1   5   9       36.41       30.20      8.04 o 
   0   5   9        2.15        0.15      2.62 o 
   1   5   9       69.21       69.28      7.82 o 
   2   5   9        6.77        8.18      4.05 o 
   3   5   9      197.54      196.28     16.90 o 
   4   5   9       20.75       14.46      6.40 o 
   5   5   9       34.91       34.75      7.48 o 
   6   5   9       21.94       16.74      7.47 o 
   7   5   9       16.68        9.96      4.54 o 
  -9   6   9      333.44      336.54     96.75 o 
  -8   6   9       31.32       35.07     17.67 o 
  -7   6   9        0.79      -13.85     18.52 o 
  -6   6   9      266.92      327.89    118.92 o 
  -5   6   9       25.28       25.79     19.18 o 
  -4   6   9      256.63      242.63     32.13 o 
  -3   6   9        7.05        4.12      4.32 o 
  -2   6   9       24.06       19.84      8.03 o 
  -1   6   9      121.33       86.86     15.91 o 
   0   6   9        0.28       -0.36      1.02 o 
   1   6   9      200.90      186.74      8.53 o 
   2   6   9        9.88       11.99      4.49 o 
   3   6   9       15.00       15.35      5.38 o 
   4   6   9       10.26       10.94      3.66 o 
   5   6   9        2.53       -2.98      4.93 o 
   6   6   9       30.78       32.74     10.29 o 
   7   6   9      137.96      158.57     13.76 o 
  -7   7   9        0.43       -4.16      6.62 o 
  -6   7   9       33.83       18.95     37.40 o 
  -5   7   9      102.46      128.42     57.51 o 
  -4   7   9      226.51      322.71    206.95 o 
  -3   7   9        3.62        7.95      6.19 o 
  -2   7   9      120.99      125.48     19.73 o 
  -1   7   9       12.12        4.66      4.98 o 
   0   7   9       16.92       15.63      7.79 o 
   1   7   9       45.16       33.01      9.30 o 
   2   7   9        4.55       -1.80      3.30 o 
   3   7   9       17.24        7.83      7.36 o 
   4   7   9      141.20      122.05     17.80 o 
   5   7   9       97.59      119.44      9.79 o 
  -6   8   9       32.80       27.17     16.28 o 
  -5   8   9        7.08        4.58      6.26 o 
  -4   8   9      106.07      140.02     88.22 o 
  -3   8   9       21.09       25.18     16.08 o 
  -2   8   9        6.61       13.54      9.01 o 
  -1   8   9        0.02        1.75     11.04 o 
   0   8   9       81.27       79.88     23.93 o 
   1   8   9        1.44       -1.32      4.55 o 
   2   8   9        1.82        4.17      3.59 o 
   3   8   9        0.10        1.64      4.00 o 
   4   8   9      107.26      112.42     14.51 o 
  -4   9   9        1.23       -1.75     10.73 o 
  -3   9   9       28.00       41.32     19.53 o 
  -2   9   9        9.87        3.06      6.95 o 
  -1   9   9        6.49        8.98      6.89 o 
   0   9   9       41.10       71.10     26.80 o 
   1   9   9       16.92       37.70     19.09 o 
   2   9   9       29.94       60.81     19.62 o 
 -10   0  10     1453.28     1710.75   2123.55 o 
  -8   0  10     1262.89     1410.33    131.38 o 
  -6   0  10        6.43       10.29     16.92 o 
  -4   0  10     3551.08     4179.36   2009.15 o 
  -2   0  10      378.51      374.35     21.96 o 
   0   0  10      410.91      461.06     15.64 o 
   2   0  10      869.88      848.00     20.08 o 
   4   0  10       44.23       41.52      5.14 o 
   6   0  10        3.57       -0.05      2.70 o 
   8   0  10       92.75       91.13     15.68 o 
 -11   1  10      176.60      119.14     36.19 o 
 -10   1  10      165.31      228.53     50.24 o 
  -9   1  10       91.36       65.60     29.62 o 
  -8   1  10      116.01       95.87     19.78 o 
  -7   1  10      216.73      232.03     17.64 o 
  -6   1  10        9.81       10.16      5.54 o 
  -5   1  10       15.13       11.17      8.04 o 
  -4   1  10     1195.25     1282.94     34.60 o 
  -3   1  10     1053.10     1059.95     26.67 o 
  -2   1  10     2075.82     2316.45     51.31 o 
  -1   1  10      162.88      196.36     12.93 o 
   0   1  10       36.76       38.30      5.94 o 
   1   1  10       20.38       19.51      3.13 o 
   2   1  10        0.02        0.71      1.61 o 
   3   1  10      159.37      167.38      6.16 o 
   4   1  10        1.93        1.83      0.96 o 
   5   1  10       73.88       72.99      7.04 o 
   6   1  10       31.13       27.18      8.52 o 
   7   1  10        0.19        0.16      1.70 o 
   8   1  10      121.71      118.59     13.50 o 
 -10   2  10       20.64       29.78     15.04 o 
  -9   2  10        4.96        7.97     23.29 o 
  -8   2  10       14.51       29.01     19.54 o 
  -7   2  10      171.24      166.04     18.11 o 
  -6   2  10      224.33      240.18     19.69 o 
  -5   2  10      373.30      399.32     22.59 o 
  -4   2  10        9.85       11.26      4.67 o 
  -3   2  10      100.95       98.25     13.44 o 
  -2   2  10     1913.47     2119.22     61.16 o 
  -1   2  10      579.45      550.77     11.40 o 
   0   2  10      234.57      212.29     11.33 o 
   1   2  10      234.93      241.82      5.25 o 
   2   2  10        3.25        3.79      1.87 o 
   3   2  10        5.45        6.63      1.92 o 
   4   2  10      377.74      411.05     22.25 o 
   5   2  10      321.23      338.22     18.04 o 
   6   2  10       68.68       67.01     11.56 o 
   7   2  10       25.10       19.92      8.74 o 
   8   2  10       95.06       94.68      7.22 o 
 -10   3  10        0.12        2.57     16.83 o 
  -9   3  10       65.41       40.78     19.40 o 
  -8   3  10        7.61       10.49      7.47 o 
  -7   3  10      248.75      274.12     21.54 o 
  -6   3  10      185.64      222.57     21.71 o 
  -5   3  10       22.07       21.29      7.24 o 
  -4   3  10       85.70       86.50     11.59 o 
  -3   3  10      309.37      310.76     15.09 o 
  -2   3  10      110.35      116.10     11.50 o 
  -1   3  10        5.61        6.17      4.05 o 
   0   3  10      135.48      123.35     14.54 o 
   1   3  10      424.96      412.06     14.66 o 
   2   3  10       98.24       97.47      8.03 o 
   3   3  10      184.37      185.01     12.60 o 
   4   3  10        1.05       -0.53      3.52 o 
   5   3  10     1412.57     1483.77    110.04 o 
   6   3  10      423.44      460.01     54.05 o 
   7   3  10        2.65        1.64      1.68 o 
   8   3  10       35.25       30.36     10.73 o 
 -10   4  10      112.64      101.54     20.23 o 
  -9   4  10      105.34      111.33     26.39 o 
  -8   4  10       40.71       35.33     18.24 o 
  -7   4  10        1.04       -1.03     13.56 o 
  -6   4  10       57.31       64.82     12.16 o 
  -5   4  10        9.71       12.23      5.17 o 
  -4   4  10        0.82        3.72      8.79 o 
  -3   4  10        8.95        7.52      7.50 o 
  -2   4  10      249.97      251.71     13.11 o 
  -1   4  10       88.04       93.02     11.35 o 
   0   4  10      254.01      258.08     10.36 o 
   1   4  10       31.83       30.25      4.12 o 
   2   4  10       99.97       92.12      8.96 o 
   3   4  10       70.34       65.08      7.29 o 
   4   4  10      125.21      120.91      6.07 o 
   5   4  10       99.60       95.63     15.78 o 
   6   4  10       12.04       10.72      6.29 o 
   7   4  10      387.46      419.24     23.03 o 
  -9   5  10        0.00       16.27     17.78 o 
  -8   5  10        0.34        3.42     19.16 o 
  -7   5  10      101.70      185.35     74.48 o 
  -6   5  10      134.66      118.19     17.23 o 
  -5   5  10        8.99        1.85      6.12 o 
  -4   5  10      334.30      327.64     22.19 o 
  -3   5  10        7.81        5.50      7.03 o 
  -2   5  10      820.93      866.28     53.26 o 
  -1   5  10      194.48      182.65     14.35 o 
   0   5  10       90.49      121.38     11.35 o 
   1   5  10       44.38       37.80      5.52 o 
   2   5  10      309.40      324.34     16.88 o 
   3   5  10       84.76       76.75      5.48 o 
   4   5  10       49.85       42.61      9.25 o 
   5   5  10       41.60       36.63      9.64 o 
   6   5  10       44.43       41.92      9.08 o 
   7   5  10        3.73        6.39      7.85 o 
  -8   6  10       25.90       16.43     14.29 o 
  -7   6  10       11.89       20.43     13.91 o 
  -6   6  10      102.82      162.66     58.08 o 
  -5   6  10        5.90        4.43      3.00 o 
  -4   6  10        4.32        6.81      3.61 o 
  -3   6  10      794.35      784.76     53.95 o 
  -2   6  10       21.33       17.14      6.14 o 
  -1   6  10       19.12       13.93      6.60 o 
   0   6  10      282.98      255.73     25.26 o 
   1   6  10       39.24       25.49      8.08 o 
   2   6  10        8.54        5.29      3.55 o 
   3   6  10       40.95       34.36      7.11 o 
   4   6  10      224.71      243.80     17.50 o 
   5   6  10       85.17       71.85     13.41 o 
   6   6  10       61.28       66.81     10.67 o 
  -7   7  10       81.40       90.89     23.40 o 
  -6   7  10       23.55       36.91     13.54 o 
  -5   7  10        3.57       11.78      8.43 o 
  -4   7  10        7.94       -2.12      9.22 o 
  -3   7  10        2.07       -0.81      5.26 o 
  -2   7  10      115.85       95.87     19.78 o 
  -1   7  10       43.53       46.71     11.07 o 
   0   7  10        0.61        5.54      4.30 o 
   1   7  10       69.35       48.96     15.03 o 
   2   7  10        6.18        7.90      5.27 o 
   3   7  10       13.31       11.72      6.49 o 
   4   7  10       11.85       12.42     11.63 o 
   5   7  10        2.71        0.60      2.65 o 
  -6   8  10        5.42       22.18     13.40 o 
  -5   8  10        2.09        0.47      7.76 o 
  -4   8  10       72.60       97.70     37.43 o 
  -3   8  10        2.86       14.53      7.53 o 
  -2   8  10        0.52       12.37      6.20 o 
  -1   8  10        0.78        1.72      3.63 o 
   0   8  10       54.09       52.11     12.99 o 
   1   8  10       74.84       58.72     14.69 o 
   2   8  10        6.36        7.88      5.20 o 
   3   8  10        3.29        6.73      7.84 o 
  -3   9  10        0.14       -3.83      6.74 o 
  -2   9  10        5.27        8.67      6.55 o 
  -1   9  10        0.38        2.07      6.76 o 
   0   9  10      103.61      100.52     81.88 o 
  -9   0  11       12.73      -49.76     33.17 o 
  -7   0  11        2.10        1.81      3.90 o 
  -5   0  11      276.16      300.79     70.14 o 
  -3   0  11       76.87       73.53     15.85 o 
  -1   0  11      103.21      143.01     16.88 o 
   1   0  11      227.17      246.13      7.67 o 
   3   0  11       49.96       53.42      6.42 o 
   5   0  11      217.48      212.10     17.92 o 
   7   0  11        0.70        4.74      4.76 o 
 -10   1  11        4.07       22.30     27.96 o 
  -9   1  11      138.89       70.80     58.54 o 
  -8   1  11        4.63       -6.45     22.34 o 
  -7   1  11        9.06        9.72     12.61 o 
  -6   1  11      383.65      366.62     25.78 o 
  -5   1  11      356.10      361.61     19.58 o 
  -4   1  11        7.58       19.84      7.90 o 
  -3   1  11     1084.42     1174.61     29.40 o 
  -2   1  11     1133.88     1166.59     50.95 o 
  -1   1  11      103.17       87.53      8.08 o 
   0   1  11        8.21        3.89      4.00 o 
   1   1  11       86.33       90.68      7.73 o 
   2   1  11      396.73      391.84     13.36 o 
   3   1  11       12.51       13.12      2.96 o 
   4   1  11       55.64       53.35      4.39 o 
   5   1  11       17.39       13.71      3.91 o 
   6   1  11       27.73       29.67      5.82 o 
   7   1  11        8.87        6.58      3.92 o 
   8   1  11        1.54        0.48      1.55 o 
 -10   2  11        7.21       -0.63     13.72 o 
  -9   2  11      476.76      409.47     79.95 o 
  -8   2  11      438.29      450.86     93.99 o 
  -7   2  11       23.54       20.03     13.80 o 
  -6   2  11       20.82       23.65      8.60 o 
  -5   2  11      215.69      215.15     13.25 o 
  -4   2  11       44.49       42.58      7.20 o 
  -3   2  11       66.47       76.47      8.50 o 
  -2   2  11      111.55      103.00     10.23 o 
  -1   2  11        5.87        9.06      2.57 o 
   0   2  11      105.03      111.69     12.00 o 
   1   2  11       18.55       11.93      3.67 o 
   2   2  11       36.73       34.09      4.65 o 
   3   2  11       51.43       52.85      7.37 o 
   4   2  11       44.76       42.58      4.70 o 
   5   2  11       12.28        5.52      3.48 o 
   6   2  11       42.55       40.53      9.43 o 
   7   2  11      226.78      235.60     26.60 o 
   8   2  11      161.45      164.41     11.00 o 
 -10   3  11        3.13       27.49     21.41 o 
  -9   3  11        5.37       -3.52     12.65 o 
  -8   3  11       83.43       59.75     17.20 o 
  -7   3  11       13.49        0.81      9.07 o 
  -6   3  11       77.16       72.66     14.47 o 
  -5   3  11       21.52       22.43      6.40 o 
  -4   3  11       88.11       93.61      9.24 o 
  -3   3  11       84.18       81.56      7.39 o 
  -2   3  11      288.16      280.24     12.48 o 
  -1   3  11       51.22       47.05      5.45 o 
   0   3  11      307.44      313.53     11.46 o 
   1   3  11      280.09      268.27     11.24 o 
   2   3  11       70.36       60.77      8.70 o 
   3   3  11       52.84       55.44      7.11 o 
   4   3  11       91.33       83.32      4.90 o 
   5   3  11       66.99       69.13     14.04 o 
   6   3  11      158.68      176.86     10.17 o 
   7   3  11        0.21        0.97      1.52 o 
  -9   4  11       80.55       94.48     36.18 o 
  -8   4  11        3.10       -2.16      9.16 o 
  -7   4  11      109.81      118.16     20.45 o 
  -6   4  11      137.25      107.51     16.27 o 
  -5   4  11      182.36      195.82     24.75 o 
  -4   4  11       16.33        8.13      7.31 o 
  -3   4  11       60.80       61.16      9.76 o 
  -2   4  11      239.15      217.38     15.12 o 
  -1   4  11        0.01        1.12      3.94 o 
   0   4  11      477.21      456.76     19.23 o 
   1   4  11        5.49        5.24      2.88 o 
   2   4  11       95.65       85.50      8.24 o 
   3   4  11      224.11      207.76     12.10 o 
   4   4  11      278.75      287.77     19.04 o 
   5   4  11      402.40      398.35     49.91 o 
   6   4  11        7.74        4.36      3.77 o 
   7   4  11       67.34       68.37      6.45 o 
  -9   5  11       18.81       36.46     22.10 o 
  -8   5  11      217.39      250.01    170.10 o 
  -7   5  11       68.37       69.41     22.19 o 
  -6   5  11       12.12        6.88      6.77 o 
  -5   5  11       67.39       58.82     12.27 o 
  -4   5  11     1511.79     1557.32     92.24 o 
  -3   5  11     1568.18     1654.06     95.74 o 
  -2   5  11      215.64      229.92     18.15 o 
  -1   5  11      113.20      110.06     13.18 o 
   0   5  11      845.83      884.98     50.38 o 
   1   5  11      122.63      112.29     13.91 o 
   2   5  11      449.04      479.80     25.99 o 
   3   5  11       36.43       38.74      8.12 o 
   4   5  11       18.51       17.13      4.63 o 
   5   5  11       85.91       77.01     24.86 o 
   6   5  11      129.96      142.75     10.99 o 
  -8   6  11        5.64      -10.92     11.38 o 
  -7   6  11      169.91      174.63     91.09 o 
  -6   6  11        8.94       11.00      6.20 o 
  -5   6  11      153.55      149.31     23.85 o 
  -4   6  11       37.51       41.80      9.14 o 
  -3   6  11        2.68       -1.69      9.48 o 
  -2   6  11        4.97        0.79      3.46 o 
  -1   6  11       89.63       71.48     12.75 o 
   0   6  11       20.55       14.57      5.85 o 
   1   6  11       82.65       61.01     11.19 o 
   2   6  11       28.25       22.96      5.71 o 
   3   6  11      288.47      283.26     35.05 o 
   4   6  11        0.53        0.59      3.75 o 
   5   6  11        2.24        1.57      1.86 o 
  -7   7  11       91.89      130.02     35.46 o 
  -6   7  11       48.69       60.67     16.14 o 
  -5   7  11        1.31        6.33      4.78 o 
  -4   7  11       10.07       -1.20      6.84 o 
  -3   7  11       17.94       10.47      8.07 o 
  -2   7  11       57.50       60.88     20.69 o 
  -1   7  11       19.23       12.28      5.41 o 
   0   7  11        3.35       -0.23      5.22 o 
   1   7  11       22.31        8.20      6.14 o 
   2   7  11        6.71        1.58      5.15 o 
   3   7  11       64.16       56.78     15.09 o 
   4   7  11       16.24       18.71     10.83 o 
  -5   8  11       29.82       33.28     11.34 o 
  -4   8  11       56.68       79.21     32.19 o 
  -3   8  11       14.20        9.11      6.79 o 
  -2   8  11       53.55       85.33     22.73 o 
  -1   8  11        1.79        1.55      4.57 o 
   0   8  11        6.05        2.00      5.41 o 
   1   8  11       10.89        2.07      5.15 o 
   2   8  11        8.66        7.88     10.35 o 
   3   8  11       29.79       26.08     14.22 o 
 -10   0  12        0.22      -32.01     36.87 o 
  -8   0  12        7.64       -2.19     34.25 o 
  -6   0  12      214.89      211.77     55.77 o 
  -4   0  12      620.98      704.00     48.00 o 
  -2   0  12     1082.88     1021.00     55.93 o 
   0   0  12      127.08      138.69     10.50 o 
   2   0  12       70.46       70.35      9.60 o 
   4   0  12       10.04        6.55      4.65 o 
   6   0  12        2.53        2.33      2.41 o 
   8   0  12      126.95      130.07     12.56 o 
 -10   1  12       26.67       40.69     26.30 o 
  -9   1  12       88.42       88.21     38.19 o 
  -8   1  12       23.38       29.54     19.02 o 
  -7   1  12        2.24        1.70      1.92 o 
  -6   1  12        0.00        3.72      9.03 o 
  -5   1  12      262.12      249.51     19.32 o 
  -4   1  12        0.08       -0.82      3.20 o 
  -3   1  12       19.27       24.54      5.49 o 
  -2   1  12      202.34      211.36     13.22 o 
  -1   1  12       14.09       18.79      7.61 o 
   0   1  12      130.30      140.32      9.65 o 
   1   1  12      279.66      289.61     12.64 o 
   2   1  12        5.25        2.98      1.62 o 
   3   1  12        0.19        0.92      1.39 o 
   4   1  12        1.80       -0.26      1.88 o 
   5   1  12       19.82       14.41      7.31 o 
   6   1  12       85.99       86.42     19.52 o 
   7   1  12        2.63        2.31      1.69 o 
 -10   2  12       42.19       59.23     22.83 o 
  -9   2  12       17.49      -27.54     29.46 o 
  -8   2  12        0.15       -0.42     24.33 o 
  -7   2  12       68.40       52.85     18.51 o 
  -6   2  12      557.97      608.83     39.17 o 
  -5   2  12      513.82      534.69     33.60 o 
  -4   2  12      663.14      687.30     40.88 o 
  -3   2  12       77.80       79.01      8.76 o 
  -2   2  12      188.34      198.57     10.78 o 
  -1   2  12        0.77        5.16      4.09 o 
   0   2  12      356.35      343.22     16.14 o 
   1   2  12       29.80       32.18      4.33 o 
   2   2  12        0.48       -0.66      2.12 o 
   3   2  12       99.52      102.02     11.11 o 
   4   2  12       65.56       54.18     10.97 o 
   5   2  12        8.16        4.94      2.25 o 
   6   2  12      303.86      333.16     21.28 o 
   7   2  12       29.15       31.94      9.69 o 
 -10   3  12        8.45      -19.04     63.01 o 
  -9   3  12        4.59      -13.25     40.42 o 
  -8   3  12       32.35       44.97     25.51 o 
  -7   3  12      113.71      104.02     16.32 o 
  -6   3  12        0.40        0.15     11.71 o 
  -5   3  12        1.17        4.36      2.49 o 
  -4   3  12      126.78      131.47     18.19 o 
  -3   3  12       10.05       12.56      3.86 o 
  -2   3  12       38.59       37.51      4.59 o 
  -1   3  12        3.57        2.85      1.35 o 
   0   3  12       56.88       60.76      6.61 o 
   1   3  12      190.87      208.59     10.68 o 
   2   3  12        2.11        3.35      1.72 o 
   3   3  12      339.20      358.02     21.78 o 
   4   3  12       58.26       52.77      9.94 o 
   5   3  12      442.47      519.91     64.56 o 
   6   3  12       50.24       59.71     12.41 o 
   7   3  12      111.95      108.96      8.42 o 
  -9   4  12       59.29       43.32     26.96 o 
  -8   4  12      409.09      369.78     54.63 o 
  -7   4  12       90.06       63.57     22.82 o 
  -6   4  12       78.11       54.55     13.42 o 
  -5   4  12       13.15        6.46      5.64 o 
  -4   4  12      378.20      425.16     28.08 o 
  -3   4  12      248.59      261.23     18.66 o 
  -2   4  12       36.49       38.57      8.21 o 
  -1   4  12       93.55       91.63     12.26 o 
   0   4  12        0.34        1.33      2.66 o 
   1   4  12       84.15       84.18      8.13 o 
   2   4  12        6.04        1.84      2.49 o 
   3   4  12       10.69        5.31      3.63 o 
   4   4  12      238.15      263.54     33.22 o 
   5   4  12        0.45        0.75      2.16 o 
   6   4  12       24.77       19.98      7.11 o 
  -8   5  12        6.37       25.93     15.19 o 
  -7   5  12       59.79       51.86     17.79 o 
  -6   5  12       99.16       86.09     17.64 o 
  -5   5  12        0.37        0.80      4.33 o 
  -4   5  12        0.59       -2.22      3.91 o 
  -3   5  12      123.61      126.99      9.94 o 
  -2   5  12      257.81      257.77     18.12 o 
  -1   5  12      197.10      179.87     10.34 o 
   0   5  12      521.54      488.67     29.93 o 
   1   5  12        0.77        1.01      1.57 o 
   2   5  12       64.11       50.84     10.56 o 
   3   5  12      243.71      261.83     32.56 o 
   4   5  12        0.18       -0.19      3.33 o 
   5   5  12       41.05       41.04      9.16 o 
   6   5  12       26.23       18.73      8.21 o 
  -7   6  12       48.06       37.17     22.38 o 
  -6   6  12      209.07      192.06     24.89 o 
  -5   6  12       34.29       40.22     12.73 o 
  -4   6  12      786.10      831.29    117.49 o 
  -3   6  12      102.68      100.57     18.53 o 
  -2   6  12        8.79       15.41      5.94 o 
  -1   6  12      120.08      101.09     19.11 o 
   0   6  12       21.26       13.36      5.05 o 
   1   6  12       74.13       50.84     13.60 o 
   2   6  12       35.91       26.01      8.48 o 
   3   6  12        0.00       -0.46      5.69 o 
   4   6  12       13.94        7.52      3.41 o 
   5   6  12       17.59        9.58      7.97 o 
  -6   7  12      119.17      117.35     60.70 o 
  -5   7  12       10.33        5.68      4.07 o 
  -4   7  12       88.81       81.91     14.58 o 
  -3   7  12       13.14       15.24      9.06 o 
  -2   7  12       63.90       50.56     16.28 o 
  -1   7  12      100.27       54.88     17.58 o 
   0   7  12       69.43       46.81     15.07 o 
   1   7  12       62.08       38.10     10.46 o 
   2   7  12       82.35       58.24     16.34 o 
   3   7  12      174.69      178.42     19.24 o 
   4   7  12       14.09        9.61      7.61 o 
  -4   8  12        1.21       -1.15      8.31 o 
  -3   8  12       40.12       28.89     11.30 o 
  -2   8  12      286.34      300.46     21.48 o 
  -1   8  12       52.65       33.74     11.82 o 
   0   8  12       36.32       34.87     11.57 o 
   1   8  12        1.46       -1.28      9.89 o 
  -9   0  13       18.45       -2.35     39.73 o 
  -7   0  13       59.35       79.98     19.10 o 
  -5   0  13       23.65       26.05     15.74 o 
  -3   0  13       43.05       61.35     18.86 o 
  -1   0  13      240.77      220.13     27.62 o 
   1   0  13      380.10      397.43     34.93 o 
   3   0  13       27.86       24.47      7.09 o 
   5   0  13        6.15        2.38      4.69 o 
   7   0  13      274.21      291.22     27.36 o 
 -10   1  13       25.35       50.83     31.01 o 
  -9   1  13       19.30       37.21     20.13 o 
  -8   1  13        4.60       -0.03      7.15 o 
  -7   1  13      146.21      137.32     22.05 o 
  -6   1  13        2.71        2.05      7.37 o 
  -5   1  13       94.80       90.02     14.87 o 
  -4   1  13        8.74        9.32      7.54 o 
  -3   1  13       91.91      101.18     12.30 o 
  -2   1  13       35.59       36.04      6.28 o 
  -1   1  13        1.74       -0.37      3.32 o 
   0   1  13      214.00      221.34     15.53 o 
   1   1  13      253.03      262.14     14.67 o 
   2   1  13      224.82      237.63     11.12 o 
   3   1  13       44.21       45.06     10.73 o 
   4   1  13      105.45      105.75     13.20 o 
   5   1  13       40.06       44.61     10.62 o 
   6   1  13      197.12      213.05     24.01 o 
   7   1  13       11.90        5.47      4.46 o 
 -10   2  13        7.08       34.60     20.07 o 
  -9   2  13        7.96       30.94     22.53 o 
  -8   2  13        0.81        0.86      3.95 o 
  -7   2  13      428.08      404.65     61.73 o 
  -6   2  13      296.47      289.85     26.22 o 
  -5   2  13       22.19       17.27      8.06 o 
  -4   2  13        3.27        2.86      7.51 o 
  -3   2  13        6.09        5.29      7.50 o 
  -2   2  13      178.93      188.81     12.65 o 
  -1   2  13        1.04        4.32      3.50 o 
   0   2  13      306.15      339.01     20.65 o 
   1   2  13        5.31        6.14      3.48 o 
   2   2  13        0.51        0.29      2.07 o 
   3   2  13      158.56      164.55      7.05 o 
   4   2  13       94.52       86.15     14.43 o 
   5   2  13        8.87        7.79      4.31 o 
   6   2  13        5.40        4.27      2.78 o 
   7   2  13        0.56        1.07      1.55 o 
  -9   3  13       70.01      104.88     38.98 o 
  -8   3  13       17.89       25.21     16.33 o 
  -7   3  13        2.34        9.99      4.81 o 
  -6   3  13       25.75       23.24      7.84 o 
  -5   3  13        3.92        2.53      4.99 o 
  -4   3  13        2.18        0.81     10.23 o 
  -3   3  13       41.67       37.19      5.63 o 
  -2   3  13     1426.37     1490.31    121.05 o 
  -1   3  13        1.01        5.47      4.30 o 
   0   3  13        7.65        8.42      3.15 o 
   1   3  13      197.62      214.71     15.30 o 
   2   3  13      118.13      112.67      5.52 o 
   3   3  13      776.72      876.71     56.96 o 
   4   3  13        0.13        1.17      2.07 o 
   5   3  13      205.90      225.81     16.80 o 
   6   3  13       94.51      107.45      9.59 o 
  -9   4  13        1.72       20.84     20.31 o 
  -8   4  13        0.38        6.68      5.08 o 
  -7   4  13       37.58       30.51     11.85 o 
  -6   4  13       61.47       73.53     18.12 o 
  -5   4  13      194.31      197.21     17.70 o 
  -4   4  13        1.67       -5.31      5.23 o 
  -3   4  13      196.13      192.09     11.92 o 
  -2   4  13      164.96      170.51      9.26 o 
  -1   4  13       60.35       33.80     10.35 o 
   0   4  13       27.46       37.25     15.48 o 
   1   4  13      138.98      150.34      6.52 o 
   2   4  13       97.00       83.56     13.43 o 
   3   4  13      360.53      375.66     49.02 o 
   4   4  13      329.67      332.28     21.20 o 
   5   4  13      174.28      191.80     22.24 o 
   6   4  13      103.28      110.89     10.10 o 
  -8   5  13       16.99       12.19     17.53 o 
  -7   5  13        1.77        1.13      6.35 o 
  -6   5  13      208.80      230.62     19.50 o 
  -5   5  13       79.12       66.50     16.58 o 
  -4   5  13      209.53      218.79     31.40 o 
  -3   5  13       56.43       53.08     11.75 o 
  -2   5  13       76.14       69.91     11.25 o 
  -1   5  13      281.56      265.46     17.84 o 
   0   5  13       17.15       15.26      5.92 o 
   1   5  13       48.52       38.74      7.63 o 
   2   5  13       67.13       48.06     12.43 o 
   3   5  13       45.11       37.63     11.06 o 
   4   5  13       54.02       46.66     11.26 o 
   5   5  13        1.40        3.91      2.90 o 
  -7   6  13        1.15        7.00      7.00 o 
  -6   6  13        0.96       -2.16      3.71 o 
  -5   6  13      118.79      130.47     20.50 o 
  -4   6  13      119.93      122.79     11.46 o 
  -3   6  13       65.65       50.88     14.12 o 
  -2   6  13        0.11        0.35      3.06 o 
  -1   6  13       67.16       52.52     13.59 o 
   0   6  13       58.48       57.39     17.85 o 
   1   6  13       14.68       16.60      9.55 o 
   2   6  13        1.13        1.49      3.07 o 
   3   6  13        9.76        4.66      3.99 o 
   4   6  13        8.18        3.78      4.01 o 
  -6   7  13       54.26       47.27     16.13 o 
  -5   7  13       11.04       15.84     10.34 o 
  -4   7  13      188.88      191.46     16.32 o 
  -3   7  13       15.95        9.35      6.33 o 
  -2   7  13       11.63       10.08      7.42 o 
  -1   7  13       25.23       20.16      9.26 o 
   0   7  13       25.18        5.43      6.53 o 
   1   7  13        3.37        5.63      3.83 o 
   2   7  13        0.63        2.91      4.03 o 
   3   7  13        0.80        1.29      7.25 o 
  -3   8  13       29.20       25.30     10.23 o 
  -2   8  13       20.27        4.54      9.75 o 
  -1   8  13        8.56        6.26      6.38 o 
   0   8  13       26.63       27.55     11.46 o 
  -8   0  14        6.83       -6.08     33.61 o 
  -6   0  14      118.01       97.08     26.85 o 
  -4   0  14        2.32        3.35     12.75 o 
  -2   0  14      139.64      157.63     16.75 o 
   0   0  14        3.18       11.25      6.91 o 
   2   0  14       42.15       23.31     17.83 o 
   4   0  14       15.80       18.72      6.95 o 
   6   0  14       30.56       27.34     11.76 o 
  -9   1  14        0.60        7.42     23.21 o 
  -8   1  14      102.61      121.82     15.12 o 
  -7   1  14       11.38       14.51      6.43 o 
  -6   1  14      319.83      392.57     43.13 o 
  -5   1  14       10.35       16.44     21.90 o 
  -4   1  14      342.41      350.33     24.18 o 
  -3   1  14      221.49      237.74     19.17 o 
  -2   1  14       51.76       55.94     10.96 o 
  -1   1  14        2.66       -1.00      9.91 o 
   0   1  14       37.98       31.61      7.06 o 
   1   1  14       40.81       37.51      7.41 o 
   2   1  14      348.47      342.92     20.78 o 
   3   1  14      304.52      323.82     22.58 o 
   4   1  14       71.93       78.04     21.97 o 
   5   1  14        4.84        5.89      3.80 o 
   6   1  14       53.63       50.65     15.63 o 
  -9   2  14        2.61      -23.20     26.89 o 
  -8   2  14      167.55      206.49     31.44 o 
  -7   2  14       45.57       23.47     11.15 o 
  -6   2  14       36.75       33.96     10.80 o 
  -5   2  14       36.64       48.23     12.94 o 
  -4   2  14     1877.05     1952.71    133.63 o 
  -3   2  14     2312.25     2384.24    155.20 o 
  -2   2  14     1632.01     1743.23     98.61 o 
  -1   2  14       31.06       24.71      9.12 o 
   0   2  14       50.74       56.97      9.46 o 
   1   2  14      314.27      320.04     22.28 o 
   2   2  14      105.50       86.76     12.08 o 
   3   2  14       22.58       17.96      5.42 o 
   4   2  14        3.04        1.13      1.97 o 
   5   2  14      129.48      147.61     19.35 o 
   6   2  14      168.28      171.98     10.65 o 
  -9   3  14       70.91       67.02     28.04 o 
  -8   3  14      129.57      106.01     28.15 o 
  -7   3  14       12.45       13.41      7.10 o 
  -6   3  14      201.91      200.57     28.87 o 
  -5   3  14       32.83       25.49     11.18 o 
  -4   3  14       54.13       49.59     17.55 o 
  -3   3  14      320.86      308.13     21.97 o 
  -2   3  14      208.74      214.46     16.83 o 
  -1   3  14      155.95      153.39     16.41 o 
   0   3  14       69.36       66.10      9.76 o 
   1   3  14      341.24      357.90     25.12 o 
   2   3  14       47.93       52.19     13.26 o 
   3   3  14        1.50        1.08      1.94 o 
   4   3  14      419.90      458.77     33.52 o 
   5   3  14      127.81      131.64     17.63 o 
   6   3  14      250.38      271.02     20.92 o 
  -8   4  14        4.72       15.04     14.15 o 
  -7   4  14       94.41       91.24     13.05 o 
  -6   4  14       86.21       82.33     17.44 o 
  -5   4  14        0.00        1.02      9.53 o 
  -4   4  14      134.21      127.95     20.62 o 
  -3   4  14       56.01       33.78     10.21 o 
  -2   4  14      542.00      540.30     35.75 o 
  -1   4  14       79.98       65.66     11.85 o 
   0   4  14      173.04      167.22     18.97 o 
   1   4  14       17.99       13.26      8.16 o 
   2   4  14      421.19      451.94     56.82 o 
   3   4  14       77.17       60.50     17.08 o 
   4   4  14        2.92        1.47      4.64 o 
   5   4  14      298.99      335.69     23.82 o 
  -7   5  14       17.03        6.76      7.19 o 
  -6   5  14      113.75      125.03     17.31 o 
  -5   5  14       61.51       35.30     14.41 o 
  -4   5  14       92.22       85.74     25.47 o 
  -3   5  14      102.02       71.82     20.62 o 
  -2   5  14      162.54      142.25     23.73 o 
  -1   5  14      135.75      134.13     22.24 o 
   0   5  14       27.13       14.96      6.39 o 
   1   5  14       19.61        8.54      5.78 o 
   2   5  14      155.78      126.55     12.39 o 
   3   5  14        9.07        9.35      3.99 o 
   4   5  14       54.30       51.28     16.29 o 
  -6   6  14       55.69       48.87     11.66 o 
  -5   6  14       41.97       31.19     10.98 o 
  -4   6  14        1.57        3.85      2.84 o 
  -3   6  14       26.57       12.60     10.20 o 
  -2   6  14        5.62        4.90      3.09 o 
  -1   6  14      214.26      217.26     17.48 o 
   0   6  14       60.34       45.11     11.58 o 
   1   6  14       49.21       33.86     10.98 o 
   2   6  14       31.36       17.57      9.79 o 
   3   6  14        8.92       13.46     14.23 o 
  -5   7  14       16.25        3.39     10.21 o 
  -4   7  14       24.24       22.28     10.34 o 
  -3   7  14        0.09        1.37      5.33 o 
  -2   7  14       25.50       15.71      7.42 o 
  -1   7  14        0.01        3.27      4.53 o 
   0   7  14       49.33       25.37     10.52 o 
   1   7  14        2.25       -3.67      3.39 o 
   2   7  14        2.83        5.25      6.76 o 
  -9   0  15       47.62       75.42     32.15 o 
  -7   0  15       31.69       19.00     10.18 o 
  -5   0  15       28.79       15.23     32.12 o 
  -3   0  15      527.46      640.81     56.91 o 
  -1   0  15        8.14       -9.42     28.09 o 
   1   0  15      206.22      192.69     32.73 o 
   3   0  15      114.47      114.53     30.35 o 
   5   0  15       35.29       31.18     10.76 o 
  -9   1  15       50.09       49.18     25.29 o 
  -8   1  15      121.23      107.60     21.12 o 
  -7   1  15       30.33       23.94     21.22 o 
  -6   1  15        0.17        2.11      4.83 o 
  -5   1  15      303.09      349.54     25.21 o 
  -4   1  15      106.09       99.15      6.26 o 
  -3   1  15        7.12        5.19      5.01 o 
  -2   1  15       74.64       75.58     12.91 o 
  -1   1  15      121.17      125.46     15.64 o 
   0   1  15       27.80       27.03      7.60 o 
   1   1  15       92.61       79.59     13.29 o 
   2   1  15        1.32        2.97      3.96 o 
   3   1  15       34.16       28.25     12.69 o 
   4   1  15        0.76        1.09      3.55 o 
   5   1  15        4.76        3.95      2.02 o 
   6   1  15        0.37       -1.35      2.07 o 
  -9   2  15       93.37       63.24     25.62 o 
  -8   2  15       11.62        3.83     28.09 o 
  -7   2  15       95.04      109.09      9.92 o 
  -6   2  15        4.88        8.12      8.69 o 
  -5   2  15      168.77      192.36     28.38 o 
  -4   2  15       47.08       41.75     16.35 o 
  -3   2  15      186.34      182.24     11.36 o 
  -2   2  15       73.42       71.00      8.65 o 
  -1   2  15      625.53      612.30     39.93 o 
   0   2  15      211.39      212.70     17.60 o 
   1   2  15      327.14      326.85     21.86 o 
   2   2  15       34.79       31.73      8.79 o 
   3   2  15       99.16       96.50     19.57 o 
   4   2  15       41.45       38.16     10.14 o 
   5   2  15      134.61      134.24     10.60 o 
  -8   3  15      220.51      209.06     24.44 o 
  -7   3  15      298.03      304.58     41.84 o 
  -6   3  15       17.48       -6.36     21.55 o 
  -5   3  15       41.33        7.22     18.86 o 
  -4   3  15       10.51       13.06      5.35 o 
  -3   3  15      228.85      224.23     17.59 o 
  -2   3  15       90.15       84.14     15.19 o 
  -1   3  15       25.68       23.02      7.37 o 
   0   3  15        0.01        2.87      4.87 o 
   1   3  15       34.47       34.10     10.27 o 
   2   3  15        2.93        8.06      5.40 o 
   3   3  15       19.35       16.80      7.55 o 
   4   3  15       55.96       54.24     11.71 o 
   5   3  15        0.69        2.20      2.20 o 
  -8   4  15       96.86      108.26     14.89 o 
  -7   4  15        1.44       -1.47      7.77 o 
  -6   4  15      103.76      103.68     15.24 o 
  -5   4  15       15.05       13.55     10.94 o 
  -4   4  15      108.22      101.49     20.68 o 
  -3   4  15       42.62       37.03     13.03 o 
  -2   4  15       83.88       69.08     15.14 o 
  -1   4  15       22.37       18.47      8.06 o 
   0   4  15       10.46       17.27      7.08 o 
   1   4  15       71.40       48.33     14.40 o 
   2   4  15       32.52       34.12     11.05 o 
   3   4  15       73.17       50.59     13.29 o 
   4   4  15      218.59      250.28     18.07 o 
  -7   5  15        6.14        2.27      5.78 o 
  -6   5  15        1.38        2.37      2.88 o 
  -5   5  15        0.19        2.23      3.94 o 
  -4   5  15        4.21       10.41      5.35 o 
  -3   5  15       24.53       37.55     13.65 o 
  -2   5  15        3.42        5.58      4.38 o 
  -1   5  15      125.43      112.00     16.86 o 
   0   5  15      119.37      120.38     17.23 o 
   1   5  15        0.17        4.57      6.97 o 
   2   5  15       69.26       52.13     17.35 o 
   3   5  15       28.68       26.05      8.79 o 
   4   5  15        0.32       -1.98      3.01 o 
  -6   6  15        2.35        0.01      5.66 o 
  -5   6  15       21.85       21.02     10.80 o 
  -4   6  15       53.77       39.16     15.07 o 
  -3   6  15        3.42        1.28      7.30 o 
  -2   6  15        0.14        2.01      6.86 o 
  -1   6  15        6.56        7.77      4.67 o 
   0   6  15       23.03       16.71      8.29 o 
   1   6  15        0.43       -1.23      3.60 o 
   2   6  15       76.74       54.14     15.51 o 
  -3   7  15        5.39        4.30      3.44 o 
  -2   7  15       49.34       39.47     12.20 o 
  -1   7  15       12.60        2.01      5.05 o 
   0   7  15       26.52       24.67     11.75 o 
  -8   0  16       29.91       43.16     31.23 o 
  -6   0  16       42.48       39.93     31.45 o 
  -4   0  16       28.81       13.50     20.32 o 
  -2   0  16        5.31        4.59      6.67 o 
   0   0  16       43.09       55.83     20.60 o 
   2   0  16        0.48        1.58      4.27 o 
   4   0  16        1.11        3.29      5.41 o 
  -8   1  16        2.35       27.74     22.27 o 
  -7   1  16       48.90       43.63     11.21 o 
  -6   1  16        3.96        3.34      4.77 o 
  -5   1  16      122.93      135.33     22.89 o 
  -4   1  16        1.90       -0.28      3.18 o 
  -3   1  16       57.49       57.62     11.94 o 
  -2   1  16        0.02       -1.81      3.61 o 
  -1   1  16       17.38       14.72      8.58 o 
   0   1  16       81.49       63.08     12.92 o 
   1   1  16       37.62       23.33      6.47 o 
   2   1  16       27.86       24.64      8.06 o 
   3   1  16       16.14       15.20      9.57 o 
   4   1  16       31.97       31.02      9.68 o 
   5   1  16        1.11        0.82      2.07 o 
  -8   2  16      111.74      110.90     14.03 o 
  -7   2  16       32.71       33.49     10.41 o 
  -6   2  16      224.13      193.70     16.32 o 
  -5   2  16      115.41       92.38     16.84 o 
  -4   2  16      145.73      164.58     24.96 o 
  -3   2  16      357.10      321.95     47.88 o 
  -2   2  16      362.92      341.64     28.73 o 
  -1   2  16       71.79       94.66     16.50 o 
   0   2  16        3.05        2.00      4.09 o 
   1   2  16       90.41       85.73     29.19 o 
   2   2  16      106.26      100.39     23.56 o 
   3   2  16       40.16       36.63     14.08 o 
   4   2  16       35.03       32.33     11.65 o 
   5   2  16       31.70       22.21     10.26 o 
  -8   3  16       62.35       67.24      8.52 o 
  -7   3  16        1.35       -4.22      9.65 o 
  -6   3  16       21.61       20.08      7.26 o 
  -5   3  16      128.48      111.90     14.57 o 
  -4   3  16      528.41      534.86     69.35 o 
  -3   3  16       25.96       18.16      6.05 o 
  -2   3  16        0.70       -4.10      6.39 o 
  -1   3  16        1.24       10.29      4.89 o 
   0   3  16      358.77      366.30     46.02 o 
   1   3  16       38.33       29.83     10.94 o 
   2   3  16       15.21        7.57      5.86 o 
   3   3  16      578.83      587.00    125.82 o 
   4   3  16       22.42       22.53      9.18 o 
  -7   4  16        0.53        2.55      7.08 o 
  -6   4  16        9.46        1.74     16.14 o 
  -5   4  16       62.04       55.97     12.47 o 
  -4   4  16      169.19      185.36     17.77 o 
  -3   4  16       62.65       72.44     21.05 o 
  -2   4  16      296.54      335.13     45.92 o 
  -1   4  16       10.60        6.98      5.04 o 
   0   4  16        0.00       -2.32      4.47 o 
   1   4  16        0.05        1.34      4.95 o 
   2   4  16       31.26       23.29     11.75 o 
   3   4  16       35.54       23.58      8.29 o 
   4   4  16      120.79      121.05     11.36 o 
  -6   5  16      107.70      150.48     15.21 o 
  -5   5  16       74.97       84.91      9.67 o 
  -4   5  16       29.05       30.15      9.86 o 
  -3   5  16       11.40        3.80      6.53 o 
  -2   5  16        3.45        3.73      6.12 o 
  -1   5  16       54.57       50.15     12.89 o 
   0   5  16      104.02      110.06     23.38 o 
   1   5  16        9.42        6.23      4.32 o 
   2   5  16      193.35      239.28     18.99 o 
  -4   6  16        1.49        9.41      4.84 o 
  -3   6  16        8.72       10.25      9.56 o 
  -2   6  16        4.02        6.61      3.41 o 
  -1   6  16       89.09       68.31     14.92 o 
   0   6  16        6.02        1.57      5.84 o 
   1   6  16      104.91      111.46     12.29 o 
  -7   0  17      123.70      151.05     17.77 o 
  -5   0  17       21.04       13.91     10.08 o 
  -3   0  17        8.15        5.65      7.63 o 
  -1   0  17        7.30        6.55      7.06 o 
   1   0  17        4.80        3.93      6.72 o 
   3   0  17        8.51        5.44      7.56 o 
  -8   1  17        0.07       25.19     23.65 o 
  -7   1  17        7.79        1.59      8.64 o 
  -6   1  17        5.34        1.84      4.36 o 
  -5   1  17        3.95        3.76      5.71 o 
  -4   1  17        0.25       -0.60      5.93 o 
  -3   1  17       29.32       26.47      7.81 o 
  -2   1  17        2.36        1.45      7.96 o 
  -1   1  17      171.78      172.43     26.25 o 
   0   1  17       41.74       33.15      9.67 o 
   1   1  17       41.37       31.52     15.48 o 
   2   1  17        7.12        7.21      7.00 o 
   3   1  17       39.62       37.66     17.80 o 
   4   1  17        1.90        3.96      4.62 o 
  -7   2  17       10.95        6.95      9.49 o 
  -6   2  17        0.86        2.10      4.76 o 
  -5   2  17       50.94       31.79     13.88 o 
  -4   2  17        1.58        3.91      6.47 o 
  -3   2  17       27.93       19.12      7.46 o 
  -2   2  17      199.81      201.04     31.09 o 
  -1   2  17       31.29       32.71     10.85 o 
   0   2  17       95.08       85.74     24.37 o 
   1   2  17      164.84      150.89     13.26 o 
   2   2  17       39.30       45.40     13.75 o 
   3   2  17       89.36       82.74     14.81 o 
   4   2  17       29.86       29.17     11.29 o 
  -7   3  17        0.00        3.37     10.56 o 
  -6   3  17        0.13       -1.80      3.76 o 
  -5   3  17        3.26        6.56      4.42 o 
  -4   3  17      144.96      153.54     13.05 o 
  -3   3  17        3.25        5.98      9.51 o 
  -2   3  17       25.86       30.58     11.54 o 
  -1   3  17      216.12      209.70     18.92 o 
   0   3  17       43.58       37.04     13.88 o 
   1   3  17      112.59      110.89     16.30 o 
   2   3  17      166.09      164.59     14.55 o 
   3   3  17        1.87        1.23      3.81 o 
  -6   4  17        0.30        1.20      6.09 o 
  -5   4  17       33.85       14.96      8.69 o 
  -4   4  17       88.45       74.81     14.94 o 
  -3   4  17       57.59       57.87     14.88 o 
  -2   4  17       38.72       29.53     11.20 o 
  -1   4  17        7.66        0.55      7.53 o 
   0   4  17      124.74      105.72     23.00 o 
   1   4  17      208.89      197.89     21.20 o 
   2   4  17       48.40       29.04     16.22 o 
  -5   5  17      244.74      276.74     22.48 o 
  -4   5  17       31.75       29.57     11.82 o 
  -3   5  17        6.95        6.78      4.50 o 
  -2   5  17        1.52        1.78      2.69 o 
  -1   5  17        3.47        3.69      4.58 o 
   0   5  17       67.35       53.66     13.50 o 
   1   5  17       61.75       39.99     14.51 o 
  -6   0  18       67.97       51.52     28.01 o 
  -4   0  18        1.79        4.67      5.80 o 
  -2   0  18        1.78        3.78      4.68 o 
   0   0  18       60.55       48.62     20.45 o 
   2   0  18        0.25        2.03      4.87 o 
  -7   1  18        3.54       -3.70      4.12 o 
  -6   1  18       25.21       12.80      9.16 o 
  -5   1  18        7.19        0.48      7.40 o 
  -4   1  18       10.91        4.95      6.21 o 
  -3   1  18       97.57       98.71     14.41 o 
  -2   1  18       96.26       90.26     19.44 o 
  -1   1  18      122.44      123.80     12.87 o 
   0   1  18        9.23        5.71      6.74 o 
   1   1  18        6.06        3.95      4.01 o 
   2   1  18        0.06       -0.53      3.37 o 
   3   1  18       95.39       82.14     17.43 o 
  -7   2  18        2.01        5.55      8.49 o 
  -6   2  18      105.92       95.61     10.57 o 
  -5   2  18        0.31       -4.43      3.35 o 
  -4   2  18      405.64      337.26     45.39 o 
  -3   2  18       50.62       48.90     10.66 o 
  -2   2  18       88.77       99.07     12.90 o 
  -1   2  18       73.76       51.46     15.11 o 
   0   2  18        2.14       -0.55      4.30 o 
   1   2  18        4.67        2.93      6.05 o 
   2   2  18       33.91       21.32     11.63 o 
   3   2  18      118.85      132.20     33.11 o 
  -6   3  18       39.10       28.70     11.71 o 
  -5   3  18        8.47        3.50      4.28 o 
  -4   3  18        5.00       -3.27      6.41 o 
  -3   3  18      442.27      467.73     59.07 o 
  -2   3  18      130.18      106.52     17.10 o 
  -1   3  18        0.03       -4.01     10.68 o 
   0   3  18       13.40       16.24      7.15 o 
   1   3  18        2.35        4.95      3.40 o 
   2   3  18      531.71      605.87    476.33 o 
  -5   4  18        6.30        8.40      7.43 o 
  -4   4  18        0.85        1.64      2.65 o 
  -3   4  18       48.57       34.27     10.42 o 
  -2   4  18      104.89      112.39     20.80 o 
  -1   4  18       11.05        8.72      5.92 o 
   0   4  18       13.01       34.13     31.68 o 
   1   4  18       35.59       26.66     17.07 o 
  -3   5  18       56.34       30.52     16.06 o 
  -2   5  18       26.63       24.83     10.39 o 
  -1   5  18        9.47        3.20     11.93 o 
  -5   0  19        3.31        6.60      6.73 o 
  -3   0  19        5.96        5.29      6.72 o 
  -1   0  19       10.66        9.86      7.71 o 
   1   0  19       26.65       22.66     15.51 o 
  -6   1  19        4.34       -1.11      6.04 o 
  -5   1  19       12.67       16.21      8.23 o 
  -4   1  19       27.78       10.97     13.39 o 
  -3   1  19        1.94        7.30      3.91 o 
  -2   1  19       35.99       26.52     10.77 o 
  -1   1  19        0.75        2.89      3.08 o 
   0   1  19      189.12      200.17     19.58 o 
   1   1  19       25.32       23.21     12.53 o 
   2   1  19       36.26       29.46     14.63 o 
  -5   2  19      126.67      121.11     11.55 o 
  -4   2  19       14.17       16.42      7.09 o 
  -3   2  19       43.71       25.09     10.03 o 
  -2   2  19      145.36      147.47     16.37 o 
  -1   2  19       96.14       82.96     18.52 o 
   0   2  19        0.41        2.38      3.31 o 
   1   2  19      261.82      327.32     31.23 o 
  -5   3  19       66.60       59.99     10.84 o 
  -4   3  19      382.65      380.36     46.45 o 
  -3   3  19      103.63      104.66     10.72 o 
  -2   3  19        6.01        1.80      7.04 o 
  -1   3  19        8.47       13.12      7.50 o 
   0   3  19       64.25       56.08     11.01 o 
  -2   4  19        1.33       -3.20      3.67 o 
  -4   0  20        6.88        4.20     10.74 o 
  -2   0  20        8.42        0.65     14.09 o 
   0   0  20       19.50       21.80     17.96 o 
  -4   1  20       66.95       64.91     12.31 o 
  -3   1  20       51.59       49.34     13.39 o 
  -2   1  20        9.24        8.71     11.20 o 
  -1   1  20        5.29        3.40      9.03 o 
   0   1  20       10.16        6.79      9.29 o 
  -3   2  20        4.16        1.63      8.83 o 
  -2   2  20        5.51        3.85      5.16 o 
  -1   2  20        1.18        0.18      4.18 o 
                                                 
